# Supplementary material for: Antifungal defense of probiotic Lactobacillus rhamnosus GG is mediated by blocking adhesion and nutrient depletion
Source: PLoS One. 2017 Oct 12;12(10):e0184438. doi: 10.1371/journal.pone.0184438 (PMC5638248; doi:10.1371/journal.pone.0184438)
Supplement: S2 Table — (A) Quantification of gene expression in C. albicans 2 h and 6 h post-infection. (B) Gene expression in C. albicans after 2 h of infection. (C) Gene expression in C. albicans after 6 h of infection. (XLS) [file pone.0184438.s004.xls]

## Sheet: S2 Table A
S1 A Table. Quantification of gene expression
bR: biological replicate
RPKM: reads per kilobase of exon per million mapped sequence reads
			quantification values in readcounts												quantification values in RPKM +1
			2 h						6 h						2 h						6 h
			control			with LGG			control			with LGG			control			with LGG			control			with LGG
C. albicans gene ID	C. albicans alias	Description	C.alb_br1	C.alb_br2	C.alb_br3	C.alb+LGG_br1	C.alb+LGG_br2	C.alb+LGG_br3	C.alb_br1	C.alb_br2	C.alb_br3	C.alb+LGG_br1	C.alb+LGG_br2	C.alb+LGG_br3	C.alb_br1	C.alb_br2	C.alb_br3	C.alb+LGG_br1	C.alb+LGG_br2	C.alb+LGG_br3	C.alb_br1	C.alb_br2	C.alb_br3	C.alb+LGG_br1	C.alb+LGG_br2	C.alb+LGG_br3
orf19.10	ALK8	Alkane-inducible cytochrome P450; catalyzes hydroxylation of lauric acid to hydroxylauric acid; overproduction causes fluconazole resistance in WT and causes multidrug resistance in a cdr1 cdr2 double mutant; rat catheter biofilm repressed	1228	1572	1584	1233	1436	1219	577	295	712	983	619	1200	31.1536	35.9242	37.1728	40.55	35.0918	39.2999	19.7916	12.6564	24.8023	45.3181	22.197	29.3671
orf19.100		Alpha/beta hydrolase and lipase domain protein; Hap43-repressed; Spider and flow model biofilm induced	1248	1495	1456	1002	1403	1118	912	682	822	653	788	1270	42.591	45.9588	45.9647	44.329	46.1212	48.4866	42.0815	39.3608	38.5191	40.4971	38.0121	41.8096
orf19.1002		Protein of unknown function; Hap43-repressed gene	1673	2002	2231	1416	1846	1783	1026	734	1095	760	818	1558	23.5761	25.4135	29.0827	25.8676	25.0581	31.9304	19.5486	17.4923	21.188	19.4624	16.2938	21.1793
orf19.1005		Protein with predicted RNI-like domains; rat catheter biofilm induced	1035	1245	1317	871	1108	1099	378	289	583	461	533	1063	22.4669	24.3442	26.4453	24.5097	23.1677	30.3164	11.094	10.6091	17.3769	18.1849	16.3539	22.259
orf19.1007	KCS1	Putative bZIP transcription factor; Spider biofilm induced	843	933	938	623	807	658	617	466	571	480	963	1037	26.051	25.9719	26.8139	24.9576	24.0221	25.8404	25.7796	24.3534	24.2289	26.9554	42.0646	30.9133
orf19.1008		Ortholog of Candida albicans WO-1 : CAWG_01856	471	602	586	301	417	389	162	120	214	177	220	349	61.4123	70.7058	70.6792	50.8766	52.3734	64.4556	28.559	26.4601	38.3132	41.9387	40.5462	43.8964
orf19.1009		Ortholog of Candida albicans WO-1 : CAWG_01857	538	670	632	405	482	457	209	149	332	202	226	459	96.4137	108.157	104.769	94.0869	83.204	104.076	50.6403	45.1564	81.695	65.7833	57.2477	79.3485
orf19.101	RIM9	Protein required for alkaline pH response via the Rim101 signaling pathway; ortholog of S. cerevisiae Rim9 and A. nidulans palI; Spider biofilm induced	563	632	695	469	609	528	418	316	384	292	378	588	20.3648	20.5927	23.255	21.9918	21.2192	24.2707	20.4428	19.3301	19.0723	19.1938	19.3266	20.5172
orf19.1010	MNT3	Mannosyltransferase; transcription elevated in cyr1, chk1, nik1, and sln1 homozygous null mutants; fungal-specific (no human or murine homolog)	632	713	603	477	675	437	402	338	373	297	483	617	22.3056	22.6678	19.6867	21.8239	22.9478	19.5999	19.183	20.1739	18.0761	19.0485	24.0955	21.0064
orf19.1011	MNN21	Ortholog(s) have alpha-1,2-mannosyltransferase activity, role in protein glycosylation and Golgi apparatus localization	3473	3895	3546	2575	3720	2594	2171	1758	2091	1617	2093	3164	58.3739	58.972	55.1331	56.1059	60.2278	55.4065	49.3364	49.97	48.2579	49.3891	49.7251	51.3003
orf19.1012		Ortholog(s) have clathrin binding activity, role in Golgi to vacuole transport, endosomal transport and AP-1 adaptor complex, cytosol, endosome, nucleus localization	1063	1109	951	874	1423	801	1144	905	756	628	433	995	50.2639	47.2366	41.5971	53.5737	64.8139	48.1318	73.1379	72.3682	49.0846	53.9622	28.9403	45.3853
orf19.102		Ortholog(s) have translation regulator activity, role in regulation of translation and mitochondrion localization	1391	1593	1476	975	1201	934	765	643	736	634	892	1128	42.2865	43.6229	41.5069	38.4235	35.1688	36.0827	31.4434	33.0569	30.7223	35.0244	38.3294	33.0791
orf19.1026		Ortholog(s) have role in exonucleolytic trimming to generate mature 3'-end of 5.8S rRNA from tricistronic rRNA transcript (SSU-rRNA, 5.8S rRNA and LSU-rRNA), more	1374	1523	1549	807	1011	872	1059	999	1081	715	1550	1448	50.444	50.3671	52.6059	38.4073	35.7532	40.6833	52.5669	62.0247	54.4941	47.702	80.4355	51.2815
orf19.1026.1		Ortholog of C. parapsilosis CDC317 : CPAR2_105090, Candida tenuis NRRL Y-1498 : CANTEDRAFT_106351, Debaryomyces hansenii CBS767 : DEHA2A09548g and Candida dubliniensis CD36 : CD36_03580	675	766	789	469	651	470	410	324	401	325	457	594	54.2856	55.4925	58.6972	48.8958	50.4316	48.0348	44.5819	44.0659	44.2819	47.4976	51.9505	46.0826
orf19.1027	PDR16	Phosphatidylinositol transfer protein; induction correlates with CDR1, CDR2 overexpression/azole resistance; fluphenazine, 17-beta-estradiol, ethynyl estradiol, NO induced; farnesol-downregulated in biofilm; rat catheter biofilm induced	643	744	753	653	786	713	416	343	464	851	971	993	18.9172	19.7171	20.4927	24.9044	22.2745	26.657	16.5475	17.0654	18.7441	45.4969	40.3791	28.1815
orf19.1028	ELA1	Elongin A; F-box protein; ubiquitin-protein ligase; role in protein ubiquitination and ubiquitin-dependent protein catabolism; rat catheter biofilm induced	691	781	737	584	733	554	431	330	412	454	679	743	21.4213	21.8093	21.1346	23.4692	21.8883	21.825	18.065	17.3005	17.5374	25.5759	29.7529	22.219
orf19.1029	RPP1	Putative ortholog of S. cerevisiae Rpp1; subunit of both RNase MRP and nuclear RNase P; rat catheter and Spider biofilm induced	982	1055	1002	508	723	546	731	593	662	374	864	735	37.2368	36.036	35.147	24.9713	26.4082	26.3106	37.4776	38.027	34.4683	25.7715	46.3092	26.8854
orf19.103	KAR5	Ortholog of S. cerevisiae Kar5; involved in nuclear membrane fusion during karyogamy; induced by alpha factor	573	672	669	544	659	550	363	239	429	283	353	597	32.5445	34.3808	35.1486	40.0534	36.0536	39.6974	27.8755	22.956	33.4565	29.209	28.3394	32.7089
orf19.1030		Putative peptidyl-prolyl cis-trans isomerase	11041	12403	12059	4911	7550	5925	8003	6252	8181	6514	14040	12026	308.413	312.087	311.599	177.833	203.148	210.325	302.253	295.338	313.785	330.659	554.351	324.052
orf19.1031	HMG1	HMG-CoA reductase; enzyme of sterol pathway; inhibited by lovastatin; gene not transcriptionally regulated in response to lovastatin and fluconazole	8439	9746	9702	5136	7431	5864	5859	5568	6007	2920	4112	6729	84.7712	88.1877	90.1526	66.8806	71.9027	74.8563	79.5746	94.5873	82.8545	53.3025	58.3853	65.2045
orf19.1032	SKO1	bZIP transcription factor; involved in cell wall damage response; represses the yeast-to-hypha transition; mutants are caspofungin sensitive; induced by osmotic stress via Hog1; induced by Mnl1 under weak acid stress	4329	4768	3638	4308	5457	3646	2929	1879	2385	2889	4503	5423	86.8599	86.1772	67.5234	112.053	105.469	92.9663	79.4593	63.7581	65.7084	105.338	127.711	104.964
orf19.1033	STR2	Ortholog(s) have cystathionine gamma-synthase activity, role in transsulfuration and cytosol, nucleus localization	3275	3295	2935	2538	3779	2511	2940	1977	2044	2926	3284	4290	70.1978	63.6198	58.1943	70.5215	78.0243	68.3969	85.2027	71.6631	60.1581	113.971	99.4967	88.7032
orf19.1034		Protein with a predicted cytochrome b5-like Heme/Steroid binding domain; Hap43, caspofungin repressed; flow model biofilm induced	987	1058	967	769	1141	858	807	580	631	581	518	961	53.3557	51.5198	48.356	53.89	59.4142	58.9425	58.9836	53.0235	46.8376	57.0752	39.581	50.1138
orf19.1035	WAR1	Zn(II)2Cys6 transcription factor; plays a role in resistance to weak organic acids; required for yeast cell adherence to silicone substrate; Spider biofilm induced	2579	2794	2969	2178	2706	2417	1314	1042	1448	1430	2122	2862	29.9104	29.1891	31.8523	32.7451	30.23	35.6225	20.6044	20.4369	23.059	30.138	34.7863	32.0191
orf19.1036	MNS1	Alpha-1,2-mannosidase; processes Man9GlcNAc2 to Man8GlcNAc2 isomer B; member of ER localized glycosyl hydrolase family 47; ER form is converted by Kex2 to cytosolic form; flow model biofilm repressed	3228	3511	3186	2767	4098	2656	2897	2478	2352	1440	1473	2776	52.1778	51.1219	47.6385	57.9801	63.8064	54.5579	63.3132	67.7376	52.2024	42.2982	33.6549	43.2854
orf19.1037		Protein of unknown function; rat catheter biofilm repressed	1115	1249	1255	1484	1945	1456	1094	1026	1110	737	602	1306	20.9177	21.107	21.7792	36.0903	35.1479	34.7118	27.7492	32.5509	28.5932	25.1255	15.9635	23.6348
orf19.1039	BET4	Ortholog(s) have Rab geranylgeranyltransferase activity and role in ER to Golgi vesicle-mediated transport, protein geranylgeranylation, protein targeting to membrane	1638	1893	1588	1340	1668	1080	844	567	879	685	630	1231	51.4698	53.5813	46.1582	54.5834	50.4864	43.126	35.857	30.1299	37.9252	39.1144	27.9816	37.3135
orf19.104		Protein of unknown function; induced by alpha pheromone in SpiderM medium	783	888	869	688	893	733	466	336	462	399	401	738	35.9836	36.7604	36.9422	40.9873	39.5307	42.8079	28.9549	26.1131	29.1532	33.3214	26.0484	32.7166
orf19.1040	MAD2	Protein required for the spindle assembly checkpoint of the cell cycle; necessary for survival in host cell macrophages and for virulence in a mouse model of systemic candidiasis	945	962	1082	719	943	829	451	336	539	480	560	996	57.6795	52.8919	61.0909	56.89	55.4424	64.3015	37.2186	34.6821	45.1731	53.2401	48.3138	58.6433
orf19.1041		Ortholog(s) have cyclin-dependent protein kinase activity	1015	1161	1025	829	1009	777	508	375	580	492	575	862	30.087	31.0005	28.1058	31.8555	28.8101	29.2692	20.3596	18.7984	23.607	26.5024	24.092	24.6484
orf19.1042	POR1	Mitochondrial outer membrane porin; in detergent-resistant membrane fraction (possible lipid raft component); antigenic in human, mouse; Hap43p-induced; flucytosine-, macrophage-, farnesol- induced; fluconazole, caspofungin repressed	12463	13099	12209	9215	15988	8792	20003	16223	14426	9661	12055	12155	463.629	438.946	420.134	444.387	572.905	415.636	1006.09	1020.6	736.877	653.097	633.882	436.187
orf19.1043		Ortholog(s) have lysophosphatidic acid acyltransferase activity, role in cellular triglyceride homeostasis, lipid particle organization, protein targeting to vacuole and Golgi apparatus, endoplasmic reticulum, lipid particle localization	1405	1706	1699	1140	1605	1283	762	579	853	751	835	1574	38.266	41.8543	42.8045	40.2494	42.1068	44.4059	28.0599	26.6681	31.8997	37.1693	32.1452	41.3534
orf19.1045		Putative U2 snRNP protein; Hap43p-induced gene; mutation confers hypersensitivity to 5-fluorocytosine (5-FC), 5-fluorouracil (5-FU), and tubercidin (7-deazaadenosine)	3056	3473	3577	2329	3024	2495	1885	1175	1843	1505	1985	3140	120.178	123.027	130.121	118.729	114.549	124.686	100.225	78.142	99.5168	107.551	110.338	119.116
orf19.1047	ERB1	Protein with a predicted role in ribosomal large subunit biogenesis; mutation confers hypersensitivity to 5-fluorocytosine (5-FC), 5-fluorouracil (5-FU), and tubercidin (7-deazaadenosine); hyphal, macrophage repressed	5406	6022	5445	2533	3497	2637	4216	3519	3996	2433	6145	4932	80.488	80.7645	74.9917	48.8887	50.1524	49.8933	84.8691	88.6035	81.6924	65.8271	129.321	70.835
orf19.1048	IFD6	Aldo-keto reductase; similar to aryl alcohol dehydrogenases; protein increase correlates with MDR1 overexpression (not CDR1 or CDR2) in fluconazole-resistant clinical isolates; farnesol regulated; possibly essential; Spider biofilm induced	1254	1571	1527	1037	1450	1153	728	538	860	584	565	1053	39.6896	44.7898	44.7072	42.5476	44.2066	46.3752	31.1533	28.7964	37.3748	33.5892	25.2767	32.1497
orf19.1049		Predicted NUDIX hydrolase domain; Hap43-induced	481	607	572	435	558	429	200	164	251	262	305	547	27.5585	31.3273	30.3156	32.3085	30.7953	31.2352	15.4929	15.8902	19.7463	27.2784	24.7003	30.232
orf19.105	HAL22	Putative phosphoadenosine-5'-phosphate or 3'-phosphoadenosine 5'-phosphosulfate phosphatase; possible role in sulfur recycling; Hap43-repressed; F-12/CO2 biofilm induced	3892	4473	4075	3392	3984	3240	2417	1533	2347	1943	1980	3799	124.896	129.3	120.966	141.107	123.15	132.128	104.868	83.1942	103.416	113.306	89.8116	117.602
orf19.1050		Ortholog of S. cerevisiae : YMR087W, C. glabrata CBS138 : CAGL0J01397g, C. parapsilosis CDC317 : CPAR2_107150, Candida dubliniensis CD36 : CD36_03920 and Pichia stipitis Pignal : PICST_61741	1239	1654	1550	983	1270	1032	609	422	681	554	612	1114	50.9711	61.2932	58.9853	52.4232	50.3265	53.9522	33.8738	29.359	38.4681	41.4161	35.5874	44.2086
orf19.1051	HTA2	Putative histone H2A; farnesol regulated; rat catheter biofilm repressed; Spider biofilm repressed; Hap43-induced	8064	7146	6662	3503	6393	2607	8182	5576	5433	1658	2104	2789	542.854	433.331	414.855	305.696	414.55	223.023	744.707	634.792	502.195	202.826	200.203	181.113
orf19.1052		Predicted histone H2B; Hap43-induced gene; Spider biofilm repressed	6470	6595	5618	2932	5135	2249	5708	3954	3732	1440	1652	2402	462.522	424.686	371.51	271.713	353.598	204.313	551.704	478.015	366.329	187.068	166.929	165.642
orf19.1053		Ortholog(s) have phosphatidylinositol deacylase activity and role in ER to Golgi vesicle-mediated transport, ER-associated protein catabolic process, GPI anchor metabolic process, protein retention in ER lumen, vesicle organization	1150	1324	1237	1000	1321	991	891	698	722	790	987	1277	33.2843	34.5186	33.1185	37.5196	36.8285	36.4495	34.8668	34.1643	28.6932	41.5504	40.3786	35.6534
orf19.1054		Ortholog(s) have structural constituent of nuclear pore activity	3268	3548	3551	2878	3748	2730	2233	1986	2253	1935	1841	3213	83.1222	81.291	83.5498	94.895	91.8279	88.2418	76.7922	85.4261	78.6859	89.4383	66.1884	78.8343
orf19.1055	CDC3	Septin; essential for viability; functional homolog of S. cerevisiae Cdc3p; down-regulation associated with azole resistance; macrophage/pseudohyphal-repressed; virulence-group-correlated expression; gene has intron	4733	5112	5218	3624	4773	3540	4190	3986	3717	2264	2319	4202	103.542	100.738	105.595	102.774	100.58	98.4144	123.933	147.466	111.653	90.0041	71.7087	88.6755
orf19.1057		Ortholog of C. parapsilosis CDC317 : CPAR2_107050, Candida tenuis NRRL Y-1498 : CANTEDRAFT_113999, Debaryomyces hansenii CBS767 : DEHA2D12518g and Candida dubliniensis CD36 : CD36_03980	572	717	598	492	621	502	550	455	497	350	432	675	33.9622	38.348	32.8443	37.8688	35.5166	37.8774	44.1525	45.6864	40.5188	37.7637	36.2557	38.661
orf19.1058		Ortholog(s) have ubiquitin binding activity, role in ubiquitin-dependent protein catabolic process and proteasome regulatory particle, lid subcomplex, proteasome storage granule localization	1704	1920	1666	1364	2011	1268	1977	1502	1448	1114	1122	1799	64.1804	65.1416	58.0454	66.5986	72.9601	60.6917	100.678	95.6708	74.8863	76.2475	59.7336	65.3633
orf19.1059	HHF1	Putative histone H4; repressed in fkh2 mutant; regulated by Efg1; fluconazole induced; amphotericin B repressed; farnesol regulated; colony morphology-related gene regulation by Ssn6; Hap43-induced; rat catheter and Spider biofilm repressed	5601	5194	4578	2841	5253	2194	6215	4186	4001	1888	1891	2650	479.955	400.923	362.887	315.591	433.594	238.918	720.062	606.612	470.766	293.998	229.044	219.054
orf19.1060		Ortholog of Candida dubliniensis CD36 : CD36_04005 and Candida albicans WO-1 : CAWG_00968	1744	2150	2001	1422	1619	1482	705	485	987	713	841	1569	134.471	149.33	142.722	142.135	120.246	145.214	73.4964	63.2414	104.496	99.9033	91.6583	116.701
orf19.1061	HHT21	Putative histone H3; amphotericin B repressed; regulated by Efg1, farnesol; Hap43-induced; rat catheter and Spider biofilm repressed	6761	6430	5930	2913	5780	2508	7330	4076	4191	1141	1463	1974	440.773	377.607	357.617	246.185	362.972	207.782	646.103	449.381	375.165	135.175	134.816	124.143
orf19.1062		Ortholog of C. parapsilosis CDC317 : CPAR2_107000, Candida tenuis NRRL Y-1498 : CANTEDRAFT_113990, Candida dubliniensis CD36 : CD36_04020 and Pichia stipitis Pignal : PICST_32780	961	1082	1042	773	907	748	384	238	480	314	365	653	30.5392	30.9731	30.631	31.8442	27.764	30.2073	16.499	12.7905	20.9448	18.1331	16.3953	20.0178
orf19.1063		Ortholog(s) have dolichyl-phosphate-mannose-glycolipid alpha-mannosyltransferase activity, role in GPI anchor biosynthetic process and integral to endoplasmic reticulum membrane, mannosyltransferase complex, mitochondrion localization	1923	2098	1961	1308	1745	1277	961	665	934	730	784	1251	48.286	47.4539	45.549	42.5762	42.2063	40.7483	32.6256	28.2384	32.2025	33.3098	27.826	30.3018
orf19.1064	ACS2	Acetyl-CoA synthetase; antigenic during human and murine infection; induced by Efg1; macrophage-induced protein; soluble protein in hyphae; gene contains intron; flow model and Spider biofilm repressed	18940	19469	18948	9228	15961	7820	30029	25087	21057	11577	11822	16263	305.394	282.78	282.62	192.888	247.902	160.237	654.658	684.078	466.206	339.222	269.441	252.959
orf19.1065	SSA2	HSP70 family chaperone; cell wall fractions; antigenic; beta-defensin peptides impport; ATPase domain binds histatin 5; at hyphal surface, not yeast; farnesol-repressed in biofilm; flow model, Spider biofilm repressed; caspofungin repressed	24720	30454	26611	16609	19832	16379	13964	11653	12089	10062	11960	20600	466.878	518.112	464.918	406.646	360.796	393.115	356.581	372.194	313.506	345.34	319.286	375.312
orf19.1066	GIG1	Protein induced by N-acetylglucosamine (GlcNAc); localized in cytoplasm; mutation causes increased resistance to nikkomycin Z	608	713	620	603	754	556	418	265	366	340	414	612	26.1643	27.6388	24.6807	33.6388	31.2549	30.4059	24.3207	19.2854	21.6266	26.5884	25.1825	25.4054
orf19.1067	GPM2	Putative phosphoglycerate mutase; repressed in hyphae; macrophage/pseudohyphal-repressed; induced by high levels of peroxide stress, farnesol; flow model biofilm induced; rat catheter and Spider biofilm repressed	1469	1717	1563	1175	1626	1234	1123	834	977	835	904	1505	54.6475	57.5364	53.7857	56.6636	58.2652	58.3365	56.4835	52.4676	49.905	56.4472	47.5346	54.0075
orf19.1069	RPN4	C2H2 transcription factor; putative regulator of proteasome genes; DNA recognition sequence (GAAGGCAAAA) enriched in regions upstream of proteasome genes; induced in core stress response; Hap43-induced; Spider biofilm induced	2324	2504	2648	1756	2263	1797	2970	2877	2549	1663	3538	2897	49.597	48.1368	52.2753	48.5804	46.5205	48.7354	85.6977	103.833	74.6947	64.4939	106.726	59.6399
orf19.107		DEAH-box ATP-dependent RNA helicase, required for 18S rRNA synthesis; rat catheter biofilm induced	2875	3345	3207	1825	2337	1969	1822	1667	1741	1176	2867	2422	44.4577	46.5939	45.8741	36.5839	34.8103	38.693	38.0935	43.5934	36.9665	33.0464	62.6657	36.1287
orf19.1070		Ortholog(s) have cytoplasm localization	3595	3712	4047	2617	3264	3150	1495	975	1664	1287	1658	2769	99.7815	92.8076	103.907	94.1614	87.2654	111.106	56.103	45.7649	63.417	64.9139	65.0472	74.1385
orf19.1075		Protein of unknown function; Spider biofilm induced	706	921	772	762	925	661	307	233	356	375	524	780	19.679	23.125	19.9056	27.5341	24.8359	23.4141	11.5699	10.9832	13.6254	18.9949	20.6454	20.9731
orf19.1075.1		Pseudogene; added to Assembly 21 based on comparative genome analysis	717	846	740	906	1024	877	564	349	531	811	1042	1320	71.0599	75.5266	67.8418	116.4	97.7566	110.454	75.575	58.4935	72.2605	146.061	145.971	126.197
orf19.1077	ATM1	Member of MDR subfamily of ABC family; ortholog of S. cerevisiae ABC transporter, Atm1; induced in low iron; induced by nitric oxide independent of Yhb1	2903	3495	3500	2533	3384	2627	1831	1445	1814	1744	1966	3313	45.5366	49.3838	50.7857	51.507	51.131	52.3661	38.8325	38.3317	39.0707	49.7127	43.5903	50.1308
orf19.1078	HBR2	Putative alanine glyoxylate aminotransferase; regulated by Gcn4p and hemoglobin; stationary phase enriched protein	2216	2274	2259	2828	3409	2627	2508	1760	1990	3097	3247	4338	60.0623	55.5197	56.638	99.364	89.002	90.4835	91.908	80.6717	74.0604	152.539	124.396	113.42
orf19.1080		Ortholog of C. parapsilosis CDC317 : CPAR2_600390, Candida dubliniensis CD36 : CD36_64900, Pichia stipitis Pignal : PICST_30726 and Candida guilliermondii ATCC 6260 : PGUG_04023	1828	2217	2327	1429	1789	1599	833	527	966	747	878	1529	44.6438	48.7725	52.5704	45.2413	42.0858	49.6261	27.5058	21.7657	32.3939	33.1522	30.3091	36.0215
orf19.1082		Protein with an Alba DNA/RNA-binding protein domain; Spider biofilm induced	379	445	396	273	382	281	261	238	277	189	390	374	20.1278	21.2883	19.4541	18.7948	19.5416	18.9644	18.7409	21.3752	20.1993	18.24	29.2761	19.1601
orf19.1082.1		Ortholog(s) have cytochrome-c oxidase activity, role in mitochondrial respiratory chain complex IV assembly and cytosol, mitochondrial respiratory chain complex IV, nucleus localization	4308	4368	3924	3751	5622	3352	3855	3497	3393	3105	4278	4310	383.387	350.162	323.036	432.74	481.941	379.091	463.853	526.301	414.617	502.147	538.141	370.006
orf19.1083		Putative protein of unknown function; macrophage-induced gene	507	557	548	383	499	359	496	395	440	305	448	486	26.4953	26.2205	26.4912	25.9464	25.119	23.8414	35.0458	34.9088	31.5729	28.9646	33.0927	24.5
orf19.1084	CDC39	Protein similar to S. cerevisiae Cdc39p, which is part of the CCR4-NOT transcription regulatory complex; transposon mutation affects filamentous growth	8104	9501	9010	6578	8747	6366	5459	4767	5624	3737	6400	7398	44.0761	46.5477	45.3303	46.3784	45.8251	43.9995	40.1431	43.8456	42.0001	36.9347	49.2014	38.814
orf19.1085		Ortholog(s) have ubiquitin-protein ligase activity and role in ER-associated protein catabolic process, protein ubiquitination involved in ubiquitin-dependent protein catabolic process, vesicle organization	2620	2925	2745	2144	3104	2207	2427	1904	2117	1616	1527	2788	95.9196	96.462	92.9626	101.753	109.463	102.68	120.135	117.883	106.421	107.511	79.0202	98.4619
orf19.1086		Ortholog(s) have role in protein deubiquitination, regulation of ER to Golgi vesicle-mediated transport, regulation of retrograde vesicle-mediated transport, Golgi to ER, ribophagy and cytoplasm localization	2943	3189	3206	2138	2712	2238	1674	1548	1849	1332	2147	2745	48.7763	47.61	49.1521	45.9351	43.2961	47.1364	37.5118	43.3877	42.0782	40.1172	50.2972	43.8865
orf19.1087		Ortholog of C. parapsilosis CDC317 : CPAR2_601130, Lodderomyces elongisporus NRLL YB-4239 : LELG_04885, Candida dubliniensis CD36 : CD36_64620 and Candida orthopsilosis Co 90-125 : CORT0F02130	2045	2448	2309	1648	2066	1646	964	721	1141	832	1032	1835	30.1273	32.4864	31.4666	31.4732	29.3182	30.8158	19.2016	17.963	23.0809	22.274	21.4901	26.0779
orf19.1089	PEX11	Putative peroxisomal membrane protein; role in fatty acid oxidation; expression is Tac1-regulated; Hms1p-dependent induction by geldamycin; Spider biofilm induced	1511	1541	1410	3690	4173	2330	1798	1059	1211	4369	3186	4187	58.1387	53.4106	50.1856	184.054	154.664	113.929	93.5371	68.9085	63.9802	305.485	173.276	155.408
orf19.109		Probable mitochondrial tyrosyl-tRNA synthetase, based on conservation in other fungi	1457	1643	1555	1077	1514	1028	1167	987	1075	628	867	1262	35.7388	36.303	35.2834	34.2463	35.7723	32.0443	38.7031	40.9425	36.2068	27.9929	30.0603	29.8614
orf19.1090		Ortholog of C. parapsilosis CDC317 : CPAR2_601110, Candida tenuis NRRL Y-1498 : CANTEDRAFT_119969, Lodderomyces elongisporus NRLL YB-4239 : LELG_04881 and Debaryomyces hansenii CBS767 : DEHA2A05896g	840	1020	1160	801	865	870	349	228	483	354	510	799	75.9609	83.0875	97.0351	93.899	75.3473	99.9787	42.6707	34.8676	59.9735	58.173	65.189	69.6991
orf19.1091	NOP8	Ortholog of S. cereviiae Nop8; has a role in ribosomal large subunit biogenesis; rat catheter and Spider biofilm induced	3369	4059	3904	2376	2986	2628	2175	1913	2389	1956	3806	3779	60.4579	65.6138	64.8069	55.2734	51.6157	59.9314	52.7722	58.0555	58.8666	63.7864	96.5414	65.4182
orf19.1092		Dolichol-P-Man dependent alpha(1-3) mannosyltransferase; role in the synthesis of dolichol-linked oligosaccharide donor for N-linked glycosylation of proteins; rat catheter biofilm repressed	1886	2207	2010	1313	1871	1463	1343	1219	1213	915	1011	1789	41.7478	44.0067	41.1574	37.6768	39.8939	41.1541	40.194	45.6323	36.8684	36.8062	31.6327	38.2007
orf19.1093	FLO8	Transcription factor; required for hyphal formation and CO2 induced white-opaque switching; regulates hyphal gene expression; required for virulence in mouse systemic infection; binds Efg1p; binds Mss11p via LisH motif; has LUFS domain	3805	4430	4451	3282	4009	3408	2315	2046	2528	2289	3561	4256	45.0476	47.2438	48.7455	50.3702	45.7187	51.2736	37.0563	40.9637	41.0956	49.246	59.5912	48.6058
orf19.1095	GLE2	Putative nuclear pore complex; possibly an essential gene, disruptants not obtained by UAU1 method; rat catheter biofilm repressed	2216	2278	2279	1684	2109	1660	1831	1536	1737	1044	1640	1980	60.396	55.9263	57.4569	59.4974	55.3675	57.4941	67.4715	70.7955	65.0038	51.7066	63.1793	52.0563
orf19.1096		Has domain(s) with predicted voltage-gated chloride channel activity, role in chloride transport, transmembrane transport and membrane localization	1972	2290	2356	1590	2198	1746	1088	879	1199	874	1141	1838	28.2048	29.5037	31.1711	29.4803	30.282	31.735	21.0397	21.2609	23.5471	22.7162	23.0672	25.359
orf19.1097	ALS2	ALS family protein; role in adhesion, biofilm formation, germ tube induction; expressed at infection of human buccal epithelial cells; putative GPI-anchor; induced by ketoconazole, low iron and at cell wall regeneration; regulated by Sfu1p	4137	5085	5116	3234	4122	3638	2415	1723	2758	2106	4284	4230	19.7762	21.8964	22.6229	20.0408	18.9804	22.1003	15.6088	13.929	18.1031	18.2946	28.9468	19.506
orf19.11		Protein of unknown function; transcript regulated by Mig1 and Tup1; rat catheter biofilm induced	78	97	91	88	101	94	63	51	45	49	39	113	3.32742	3.72742	3.59099	4.86646	4.15025	5.09586	3.63368	3.67925	2.63588	3.79854	2.35164	4.65008
orf19.1105		Ortholog of C. parapsilosis CDC317 : CPAR2_302980, Candida dubliniensis CD36 : CD36_53630, Pichia stipitis Pignal : PICST_32155 and Candida orthopsilosis Co 90-125 : CORT0E05120	880	1081	1072	605	819	723	297	217	381	336	430	696	62.7944	69.4845	70.7608	55.9643	56.294	65.5622	28.6542	26.1863	37.3305	43.5697	43.371	47.909
orf19.1105.2	PGA56	Regulator of sorbose utilization; putative GPI-anchor; hypha and cell wall regeneration induced; colony morphology-related gene regulation by Ssn6; induced by Tbf1, Hap43; Spider biofilm induced	29960	27622	25735	13479	18440	11835	22013	22600	17635	13897	22724	22609	1038.71	862.648	825.35	605.8	615.823	521.434	1031.88	1325.07	839.519	875.554	1113.61	756.145
orf19.1105.3		Ortholog of Candida albicans WO-1 : CAWG_04761	168	246	137	102	131	87	116	84	140	35	71	70	25.6553	33.8397	19.353	20.1923	19.2699	16.8836	23.9508	21.6932	29.356	9.71277	15.3257	10.3118
orf19.1106		Protein with Mob2p-dependent hyphal regulation; fluconazole-induced	1783	2217	2024	1455	1735	1493	656	457	890	766	899	1561	29.7266	33.2954	31.2151	31.4467	27.8634	31.6323	14.7874	12.8851	20.3744	23.2076	21.1859	25.1054
orf19.1107		Protein of unknown function; Spider biofilm induced	1178	1207	1085	1618	1831	1522	1177	927	1056	1796	2031	2921	60.1201	55.4889	51.2229	107.046	90.0126	98.7111	81.2166	80.0075	74.0013	166.567	146.513	143.805
orf19.1108	HAM1	Putative deoxyribonucleoside triphosphate pyrophosphohydrolase; caspofungin repressed; regulated by Gcn2p and Gcn4p	1882	2005	1800	1154	1641	1197	1705	1224	1243	1013	1255	1864	104.62	100.4	92.5611	83.161	87.8709	84.5605	128.149	115.068	94.8786	102.332	98.6127	99.9566
orf19.1109		Ortholog of C. parapsilosis CDC317 : CPAR2_303030, Debaryomyces hansenii CBS767 : DEHA2G07766g, Candida dubliniensis CD36 : CD36_53580 and Candida tropicalis MYA-3404 : CTRG_03189	854	899	933	597	850	680	780	702	671	483	747	982	52.1252	49.4281	52.6782	47.2369	49.9746	52.7443	64.3692	72.4608	56.2358	53.5728	64.4471	57.819
orf19.111	CAN2	Basic amino acid permease; arginine metabolism; regulated by Nrg1/Tup1; caspofungin, flucytosine induced; colony morphology-related regulation by Ssn6; Hap43-repressed; rat catheter and Spider biofilm induced; promoter bound by Efg1	4538	4314	3271	6103	7464	5740	2974	2071	2734	9596	10727	13756	97.8037	83.752	65.2125	170.511	154.954	157.21	86.6614	75.4827	80.9078	375.828	326.785	285.991
orf19.1110		Thiamine pyrophosphokinase, phosphorylates thiamine to produce the coenzyme thiamine pyrophosphate (thiamine diphosphate); active as a homodimer	1350	1590	1559	963	1394	1002	634	482	699	591	745	1035	46.5578	49.3946	49.7353	43.0529	46.3086	43.914	29.5625	28.1114	33.1007	37.0385	36.3168	34.4325
orf19.1111		Ortholog(s) have chromatin binding, protein complex scaffold activity and role in RNA polymerase II transcriptional preinitiation complex assembly, histone acetylation	873	964	860	688	889	727	643	511	592	456	663	910	44.2664	44.0313	40.3383	45.2237	43.4212	46.8459	44.0823	43.8185	41.2176	42.0177	47.5189	44.5113
orf19.1112	BUD7	Ortholog(s) have role in Golgi to plasma membrane transport, fungal-type cell wall chitin biosynthetic process and cell division site, clathrin-coated vesicle, cytosol, exomer complex, nucleus, ribosome localization	3555	3907	3864	2443	3505	2597	2373	2004	2318	1236	1503	2454	55.3436	54.7893	55.6448	49.3025	52.5601	51.378	49.9481	52.7597	49.5498	34.9666	33.0735	36.8529
orf19.1113		Ortholog of Debaryomyces hansenii CBS767 : DEHA2G07854g, Candida dubliniensis CD36 : CD36_53540, Pichia stipitis Pignal : PICST_32162 and Spathaspora passalidarum NRRL Y-27907 : SPAPADRAFT_50795	1440	1439	1361	1082	1211	973	1319	897	1019	612	735	1350	58.1429	52.3383	50.8338	56.6343	47.0998	49.9257	72.0067	61.2496	56.4949	44.9049	41.9483	52.5821
orf19.1114		Cytochrome c oxidase subunit; membrane-localized protein; rat catheter biofilm induced	969	1166	1054	984	1194	965	1847	1473	1610	1080	1520	1717	61.4375	66.5937	61.8174	80.8766	72.9214	77.7525	158.333	157.939	140.164	124.435	136.222	105.015
orf19.1115	GUK1	Putative guanylate kinase; identified in extracts from biofilm and planktonic cells; protein level decrease in stationary phase cultures; Hap43p-induced gene	1210	1419	1315	658	796	713	807	774	823	701	1584	1307	66.7908	70.5566	67.1455	47.0841	42.3238	50.0147	60.228	72.2518	62.3781	70.3164	123.589	69.5947
orf19.1116		Protein of unknown function; planktonic growth-induced gene	991	1264	1195	815	984	869	598	380	625	444	470	874	48.9223	56.2089	54.5709	52.1566	46.7917	54.5168	39.9143	31.7244	42.3657	39.8313	32.7963	41.6212
orf19.1117		Protein similar to Candida boidinii formate dehydrogenase; virulence-group-correlated expression; Hap43-repressed; Spider biofilm repressed	788	1066	1096	553	752	695	301	212	486	274	369	615	23.9552	29.1915	30.8209	21.793	22.0208	26.8495	12.3719	10.899	20.2867	15.1367	15.856	18.0351
orf19.1119	MTR10	Putative importin; member of a family of fungal-specific nuclear importins; Mig1-regulated	2746	3323	3127	2174	3027	2144	1958	1709	1925	1611	1937	2541	34.9565	38.105	36.8226	35.876	37.1176	34.684	33.7003	36.7914	33.648	37.2675	34.8538	31.2034
orf19.1120	FAV2	Adhesin-like protein; induced by mating factor in MTLa/a opaque cells, in cyr1 null, in filaments; regulated by Nrg1, Rfg1, Tup1, Tec1, Efg1, Ntd80, Rob1, Brg1; induced in oralpharyngeal candidasis; Spider biofilm induced	2814	3078	2577	2534	3581	2360	1451	957	1300	2808	2546	4178	112.924	111.264	95.6613	131.821	138.422	120.351	78.7269	64.9457	71.6318	204.77	144.415	161.733
orf19.1121		Ortholog of Candida dubliniensis CD36 : CD36_53470, Spathaspora passalidarum NRRL Y-27907 : SPAPADRAFT_55715, Candida tropicalis MYA-3404 : CTRG_05538 and Candida albicans WO-1 : CAWG_04746	821	1018	943	725	988	717	838	577	657	767	1000	1170	35.6037	39.7671	37.8289	40.7575	41.2714	39.5138	49.1349	42.316	39.1218	60.4443	61.2978	48.9449
orf19.1122		Protein of unknown function; induced by alpha pheromone in SpiderM medium; Spider biofilm induced	807	889	964	667	930	783	499	300	539	418	412	839	37.6151	37.3263	41.5648	40.3025	41.7553	46.3797	31.4473	23.6476	34.4968	35.4056	27.1443	37.7242
orf19.1123		Ortholog of Candida albicans WO-1 : CAWG_04744	86	103	89	61	73	63	53	35	41	28	43	68	11.5589	12.4704	11.0654	10.6283	9.45108	10.7606	9.63136	7.95541	7.56663	6.83886	8.1692	8.8165
orf19.1124		Protein of unknown function; flow model biofilm induced; Spider biofilm induced	922	1035	1111	1059	1179	1168	1239	940	1269	649	798	1324	30.5877	30.93	34.0949	45.5438	37.6765	49.242	55.5752	52.7376	57.8067	39.1263	37.4207	42.3715
orf19.1124.2		Ortholog(s) have diphthine synthase activity, role in peptidyl-diphthamide biosynthetic process from peptidyl-histidine and cytosol, nucleus localization	192	204	168	122	177	80	161	109	151	112	206	197	7.33722	7.02239	5.93881	6.04377	6.51544	3.88506	8.31859	7.04423	7.92334	7.77778	11.1273	7.26216
orf19.113	CIP1	Possible oxidoreductase; transcript induced by cadmium but not other heavy metals, heat shock, yeast-hypha switch, oxidative stress (via Cap1), or macrophage interaction; stationary phase enriched protein; Spider biofilm induced	1037	1182	1081	988	1496	1070	1556	1420	1369	713	523	1099	36.1123	37.0782	34.8227	44.6017	50.1821	47.3519	73.2622	83.6261	65.4608	45.1205	25.7437	36.9185
orf19.1133	MSB1	Putative regulator of transcription; expression in S. cerevisiae flo8 and flo11 mutants suggests a role in regulation of adhesion factors	4867	6137	5668	4196	5309	4467	2321	1693	2934	2487	3616	5191	47.2921	53.7164	50.9468	52.8543	49.6913	55.1595	30.4927	27.8202	39.146	43.9147	49.6648	48.6572
orf19.1135	CAS1	Putative transcription factor with Ku70/Ku80 beta-barrel DNA-binding motif; involved in telomerase regulation and telomere protection; mutation causes marginal increase in caspofungin sensitivity	2808	3271	2947	2172	2883	2465	1574	1244	1640	1090	1158	2310	43.2004	45.331	41.9402	43.3179	42.7243	48.193	32.7408	32.3659	34.6446	30.4736	25.1821	34.2824
orf19.1136		Ortholog(s) have cytosol, nucleus localization	579	536	481	410	568	378	276	167	285	228	246	410	61.9175	51.6326	47.5817	56.8377	58.5091	51.3693	39.9059	30.2014	41.8486	44.3075	37.1846	42.2949
orf19.1137		Ortholog(s) have thymidylate kinase activity, uridylate kinase activity, role in dTDP biosynthetic process, dTTP biosynthetic process, dUDP biosynthetic process, nucleotide phosphorylation and cytosol, nucleus localization	380	434	459	254	254	235	433	348	314	141	181	349	20.7711	21.3693	23.2086	17.9981	13.3737	16.3238	32.0006	32.1686	23.5671	14.0056	13.9845	18.4023
orf19.1139		Protein of unknown funtion; S. cerevisiae ortholog Svl3 plays a role in endocytosis and is localized to the bud neck; Spider biofilm induced	3375	3639	3742	2605	3376	2996	2911	2671	2984	2064	4675	4178	42.5086	41.2866	43.598	42.5333	40.9587	47.9537	49.5723	56.8923	51.6063	47.2412	83.2296	50.7623
orf19.114		Ortholog of C. parapsilosis CDC317 : CPAR2_603230, Debaryomyces hansenii CBS767 : DEHA2E21142g, Candida dubliniensis CD36 : CD36_61190 and Pichia stipitis Pignal : psti_CGOB_00078	1012	1252	1210	753	1018	813	566	409	615	445	560	905	35.462	39.5195	39.2218	34.2055	34.3614	36.2035	26.8159	24.2372	29.5909	28.3368	27.7373	30.5915
orf19.1140		Protein of unknown function; Spider biofilm repressed	2408	2673	2621	2228	2924	2242	1539	1177	1632	1616	1720	3006	107.028	107.02	107.762	128.373	125.187	126.635	92.4852	88.4694	99.6004	130.524	108.059	128.884
orf19.1142	AVT4	Putative vacuolar transporter of large neutral amino acids; induced by alpha pheromone in SpiderM medium	1822	1999	1820	1418	1730	1498	1166	968	1176	1421	1320	2391	34.1323	33.7329	31.539	34.4358	31.2179	35.662	29.5331	30.6668	30.25	48.3747	34.9529	43.2082
orf19.1143		Ortholog of Pichia stipitis Pignal : PICST_30878, Spathaspora passalidarum NRRL Y-27907 : SPAPADRAFT_60017, Candida guilliermondii ATCC 6260 : PGUG_05223 and Candida tropicalis MYA-3404 : CTRG_01052	714	868	879	680	775	717	605	432	598	455	463	937	21.261	23.2825	24.2122	26.2489	22.2294	27.132	24.3576	21.7543	24.4505	24.6209	19.4876	26.915
orf19.1144		Protein with SEL-1 like protein domain; early-stage flow model biofilm induced	10826	11443	11963	8503	11038	9862	4791	3635	5903	3520	4371	8650	113.909	108.457	116.437	115.98	111.872	131.866	68.1572	64.6804	85.2836	67.3042	65.0078	87.7966
orf19.1146		Ortholog of Candida albicans WO-1 : CAWG_00265	1146	1383	1219	796	1091	760	657	452	618	437	579	864	46.1297	50.1467	45.3899	41.5362	42.302	38.8765	35.7565	30.7688	34.1575	31.9658	32.9433	33.549
orf19.1148		Ortholog of Candida dubliniensis CD36 : CD36_11020 and Candida albicans WO-1 : CAWG_00266	1224	1453	1488	892	1109	984	416	234	560	489	469	921	60.7303	64.9403	68.2947	57.3729	53.0025	62.0435	27.9069	19.6344	38.1516	44.0901	32.892	44.0812
orf19.1149	MRF1	Putative mitochondrial respiratory protein; induced by farnesol, benomyl, nitric oxide, core stress response; oxidative stress-induced via Cap1; stationary-phase enriched protein; Spider biofilm induced	1322	1504	1306	1281	1866	1291	2335	2078	2110	943	1047	1398	38.5181	39.4735	35.1995	48.3838	52.3703	47.8009	91.9843	102.389	84.4144	49.9289	43.1194	39.2925
orf19.115		Has domain(s) with predicted intracellular localization	864	930	973	649	784	659	426	314	468	352	465	757	32.8575	31.8587	34.229	31.9951	28.7195	31.8481	21.904	20.1942	24.4381	24.326	24.9958	27.7707
orf19.1150		GATA-like transcription factor; oral infection induced; mutant has reduced capacity to damage oral epithelial cells; regulated by Gcn2 and Gcn4; Spider biofilm induced	1548	1799	1595	1495	1785	1511	1404	1057	1235	1477	2027	2777	39.1453	40.9793	37.3104	49.0081	43.4798	48.5569	48.0032	45.2023	42.8822	67.873	72.4529	67.7414
orf19.1150.1		Ortholog of C. parapsilosis CDC317 : CPAR2_804585, Debaryomyces hansenii CBS767 : DEHA2F10406g, Candida dubliniensis CD36 : CD36_10990 and Pichia stipitis Pignal : psti_CGOB_00017	140	151	142	107	148	124	131	70	105	94	148	197	24.862	24.1551	23.3269	24.6326	25.3169	27.9838	31.4538	21.0224	25.6035	30.335	37.1504	33.7477
orf19.1152		Protein of unknown function; induced in core stress response; Gcn2 and Gcn4 regulated; flow model biofilm induced; Spider biofilm induced	3281	3840	3616	4614	6083	4534	3932	3111	3498	4718	7650	6614	138.758	146.288	141.462	252.958	247.806	243.675	224.833	222.5	203.13	362.592	457.306	269.828
orf19.1153	GAD1	Putative glutamate decarboxylase; alkaline, macrophage-downregulated gene; amphotericin B induced; induced by Mnl1 under weak acid stress; stationary phase enriched protein; rat catheter biofilm repressed	13438	16363	16361	11004	16343	13358	12097	11128	13073	9632	10974	18468	286.006	313.709	322.114	303.604	335.052	361.292	348.106	400.528	382.046	372.532	330.14	379.166
orf19.1154	EGD1	Putative GAL4 DNA-binding enhancer protein; soluble protein in hyphae; biofilm induced; macrophage/pseudohyphal-induced; equal level of protein in exponential and stationary growth phase yeast cultures; Spider biofilm repressed	9873	10088	8922	3756	6809	3291	9564	7834	6575	3112	3394	4841	522.916	481.296	437.124	257.885	347.381	221.507	684.882	701.686	478.167	299.523	254.09	247.336
orf19.1155	DPP2	Protein similar to S. cerevisiae pyrophosphate phosphatase Lpp1p; possible role in farnesol biosynthesis	783	864	781	631	919	626	552	397	452	453	503	803	32.3474	32.1525	29.8461	33.7928	36.5707	32.8646	30.8326	27.736	25.6399	34.0081	29.3723	32.0009
orf19.1156	FUS1	Membrane protein required for mating; ortholog of S. cerevisiae Fus1; transcript induced by Cph1 in cells homozygous for the MTLa locus; alpha factor induced	786	908	857	653	795	581	318	202	351	279	339	554	26.7311	27.8167	26.961	28.7889	26.0437	25.1101	14.6223	11.6178	16.3909	17.2428	16.2962	18.175
orf19.1158		Ortholog of S. cerevisiae Yft2 required for normal ER membrane biosynthesis; Hap43-repressed gene	602	688	614	472	591	412	515	381	457	292	322	589	29.7561	30.6332	28.0743	30.244	28.139	25.8794	34.4176	31.848	31.0168	26.2283	22.4972	28.0844
orf19.1159		Protein similar to A. nidulans CysA serine O-trans-acetylase; suggests that C. albicans uses an O-acetyl-serine (OAS) pathway of sulfur assimilation; F-12/CO2 early biofilm induced; Spider biofilm induced	2273	2436	2188	1956	2393	1996	2812	1964	2077	1460	1677	3042	57.0744	55.0989	50.8217	63.669	57.8795	63.6912	95.4665	83.3988	71.6109	66.6196	59.5207	73.6835
orf19.1160		Ortholog(s) have COPII adaptor activity and role in ER to Golgi vesicle-mediated transport, fungal-type cell wall organization, protein glycosylation, protein retention in Golgi apparatus	1334	1589	1424	988	1405	971	907	706	821	687	732	1144	69.3441	74.405	68.4737	66.5776	70.351	64.1431	63.7463	62.0633	58.6	64.896	53.7846	57.3653
orf19.1161	PLD1	Phospholipase D1; required for phosphatidic acid and for most diacylglycerol production; required for wild-type mouse virulence, but not rat oral virulence; mutant defect in hyphal growth on solid substrates; similar to S. cerevisiae Spo14p	7668	8577	8121	6457	9148	6387	7364	6293	6395	4126	6489	8504	56.1878	56.6135	55.0465	61.335	64.5694	59.475	72.9571	77.982	64.343	54.941	67.2095	60.1109
orf19.1162		Protein of unknown function; transcript upregulated by benomyl treatment	947	1074	955	873	1138	898	704	594	632	744	920	1185	71.4739	73.0173	66.6746	85.414	82.7333	86.1293	71.8396	75.8159	65.4961	102.042	98.1473	86.2751
orf19.1162.1		Ortholog(s) have Golgi apparatus localization	242	332	311	216	317	272	201	179	197	163	240	307	14.2607	17.6234	16.953	16.5005	17.9939	20.3691	16.0146	17.8384	15.9402	17.4551	19.9908	17.4516
orf19.1163		Has domain(s) with predicted GTP binding activity and intracellular localization	1079	1290	1234	1107	1379	1172	763	650	709	692	936	1409	36.1631	38.9455	38.2577	48.096	44.5193	49.917	34.575	36.8412	32.628	42.1461	44.3417	45.5538
orf19.1164	GAR1	Putative H/ACA snoRNP pseudouridylase complex protein; mutation confers hypersensitivity to tubercidin (7-deazaadenosine); macrophage/pseudohyphal-induced; Spider biofilm repressed	4181	4015	3663	1684	2297	1424	3468	2409	2693	2443	4463	3907	240.954	208.432	195.277	125.809	127.513	104.29	270.226	234.783	213.104	255.85	363.558	217.203
orf19.1166	CTA3	Protein similar to S. cerevisiae Ede1p, which is involved in endocytosis; activates transcription in 1-hybrid assay in S. cerevisiae	5216	5809	5417	5093	6655	4962	5454	4270	4505	3408	4053	6295	49.4468	49.6051	47.5028	62.5881	60.77	59.777	69.9052	68.4549	58.6403	58.7094	54.3088	57.5659
orf19.1167		Ortholog(s) have sulfonate dioxygenase activity and role in sulfur compound catabolic process	1151	1440	1560	1082	1288	1219	572	424	759	578	692	1258	32.6157	36.7568	40.8917	39.7462	35.1566	43.8967	21.915	20.3186	29.5321	29.7637	27.7172	34.3875
orf19.1168	ZCF3	Zn(II)2Cys6 domain transcription factor; required for filamentous growth, resistance to rapamycin and flucytosine; possibly an essential gene, disruptants not obtained by UAU1 method; Hap43-repressed; Spider and flow model biofilm induced	201	226	258	328	414	299	261	241	251	291	320	392	11.8447	11.9966	14.0639	25.0564	23.5	22.3911	20.7951	24.0171	20.3096	31.1621	26.6544	22.2834
orf19.1169		Putative DnaJ-like molecular chaperone; Spider biofilm induced	531	686	613	522	704	562	610	465	530	393	479	634	20.6745	24.0596	22.078	26.3468	26.403	27.807	32.1117	30.6175	28.3346	27.8061	26.3614	23.8122
orf19.117		Ortholog(s) have SNAP receptor activity, role in vesicle fusion and SNARE complex, extrinsic to plasma membrane localization	2519	2702	2487	1878	2972	1899	2347	1878	1907	1752	2203	2794	55.0763	53.2164	50.3004	53.2291	62.593	52.7641	69.3814	69.4398	57.2516	69.611	68.0838	58.9294
orf19.1170	ARO7	Putative chorismate mutase; fungal-specific (no human or murine homolog); alkaline upregulated	2144	2584	2354	1939	2507	1912	1852	1515	1896	1277	1694	2547	65.3803	70.9805	66.4031	76.651	73.6405	74.0947	76.3584	78.1288	79.3892	70.7653	73.0178	74.9239
orf19.1171		Ortholog of C. parapsilosis CDC317 : CPAR2_208080, Candida tenuis NRRL Y-1498 : CANTEDRAFT_120956, Debaryomyces hansenii CBS767 : DEHA2F24508g and Candida dubliniensis CD36 : CD36_10780	1677	2030	2035	1302	1710	1383	673	478	904	666	802	1352	29.1481	31.7832	32.7191	29.3363	28.6295	30.5475	15.8156	14.0502	21.5748	21.0358	19.7035	22.6685
orf19.1177		Ortholog of S. cerevisiae Rtt106; histone chaperone that regulates chromatin structure in transcribed and silenced chromosomal regions; affects transcriptional elongation; Hap43-repressed; Spider biofilm repressed	1150	1288	1262	934	1131	828	903	772	837	553	574	1102	35.371	35.6854	35.9062	37.2404	33.5084	32.3637	37.5519	40.1554	35.3489	30.9088	24.9548	32.6965
orf19.1178		Putative transcription factor with bZIP DNA-binding motif; Hap43p-repressed gene	330	355	361	236	309	273	158	108	191	116	118	243	20.5904	19.9527	20.8361	19.0888	18.5716	21.6466	13.3291	11.3959	16.3638	13.1527	10.407	14.626
orf19.1179		Protein of unknown function; induced in high iron; possibly subject to Kex2 processing; Hap43-repressed	1205	1187	1087	1184	1462	878	1150	954	920	993	958	1330	134.352	119.216	112.111	171.13	157.017	124.403	173.36	179.88	140.847	201.194	150.979	143.047
orf19.118	FAD2	Delta-12 fatty acid desaturase, involved in production of linoleic acid, which is a major component of membranes	8864	8666	8534	7194	9763	6124	11500	9381	9193	12152	14571	15085	239.093	210.562	212.937	251.551	253.666	209.918	419.401	427.921	340.483	595.653	555.546	392.512
orf19.1180		Putative 2-aminoadipate transaminase; rat catheter and Spider biofilm repressed	935	1046	944	1239	1679	1107	1365	973	1051	588	526	1040	28.5124	28.7328	26.6289	48.9791	49.3189	42.899	56.2793	50.1778	44.0074	32.5842	22.6726	30.5932
orf19.1181		Has domain(s) with predicted catalytic activity and membrane localization	58	58	59	34	62	44	23	14	24	22	29	45	17.9236	16.1454	16.8659	13.6205	18.4556	17.2793	9.60989	7.31647	10.1838	12.3546	12.6674	13.4146
orf19.1182		Ortholog(s) have SNAP receptor activity, phosphatidylinositol-3-phosphate binding activity and role in piecemeal microautophagy of nucleus, vacuole fusion, non-autophagic, vesicle fusion	1297	1474	1296	1099	1485	1061	813	600	747	699	739	1284	56.4958	57.8359	52.2205	62.0571	62.3079	58.7311	47.8807	44.1981	44.6784	55.33	45.5002	53.9524
orf19.1183		Ortholog(s) have fungal-type vacuole localization	1982	2039	1770	1903	2494	1714	2045	1446	1576	1741	1522	2828	46.4952	43.087	38.4094	57.871	56.3562	51.0967	64.8622	57.3653	50.7647	74.2183	50.4676	63.9961
orf19.1185		Ortholog(s) have ubiquitin-protein ligase activity and role in establishment of mitotic spindle orientation, mitotic cell cycle spindle assembly checkpoint, protein autoubiquitination, septin ring assembly	2631	2820	2732	2027	2692	2067	1957	1518	1925	1785	2880	3481	83.2051	80.3345	79.9226	83.0999	82.0058	83.0705	83.6784	81.1853	83.5912	102.583	128.74	106.195
orf19.1186		Ortholog of Candida dubliniensis CD36 : CD36_60220, Candida tropicalis MYA-3404 : CTRG_03015 and Candida albicans WO-1 : CAWG_05331	9556	13490	15342	7892	11466	11707	5131	4583	8146	8788	10757	21141	359.923	457.688	534.533	385.334	415.992	560.345	261.294	291.917	421.287	601.493	572.687	768.118
orf19.1187	CPH2	Myc-bHLH transcription factor; promotes hyphal growth; directly regulates Tec1 to induce hypha-specific genes; probably homodimeric, phosphorylated; required for colonization of the mouse GI tract; rat catheter and Spider biofilm induced	5557	6694	6510	4154	6030	4540	4872	4571	4423	3081	6740	4844	69.9912	75.9475	75.848	67.8246	73.1579	72.6668	82.9668	97.3623	76.4929	70.5184	119.993	58.8541
orf19.1189		Protein of unknown function; regulated by yeast-hypha switch; induced by Mnl1 in weak acid stress; 5' UTR intron; repressed by chlamydospore formation in C. albicans and C. dubliniensis; rat catheter, Spider and flow model biofilm induced	4292	5002	4850	3424	3976	3342	2053	1468	2154	1949	5387	4294	47.9084	50.2944	50.0787	49.5454	42.7503	47.4062	30.9838	27.7111	33.014	39.534	84.9947	46.2363
orf19.119		Ortholog(s) have protein C-terminal S-isoprenylcysteine carboxyl O-methyltransferase activity	1227	1525	1263	966	1197	949	535	416	634	533	676	1172	47.0728	52.701	44.8217	48.0419	44.2344	46.2667	27.7506	26.9895	33.3976	37.1586	36.6577	43.3733
orf19.1190	STV1	Predicted subunit a of vacuolar proton-translocating ATPase V0 domain, Golgi isoform	2111	2194	2162	2053	2876	2042	2248	1653	1755	1164	1041	2275	26.4779	24.7888	25.0848	33.3812	34.7476	32.5483	38.1228	35.0626	30.2255	26.5311	18.4561	27.5262
orf19.1191		Ortholog(s) have ubiquitin-protein ligase activity, role in ER-associated protein catabolic process and Hrd1p ubiquitin ligase ERAD-L complex, Hrd1p ubiquitin ligase ERAD-M complex, luminal surveillance complex localization	2421	2923	2721	2024	3018	1984	2287	1753	1784	1287	1397	2476	38.8453	42.2471	40.3862	42.0991	46.6449	40.4542	49.614	47.5667	39.3043	37.5258	31.6835	38.3234
orf19.1192	DNA2	Protein similar to S. cerevisiae Dna2p, which is a DNA replication factor involved in DNA repair; induced under hydroxyurea treatment	2478	2960	3006	2231	2522	2263	1344	1162	1540	1113	1264	2581	21.978	23.6485	24.6625	25.651	21.5463	25.5064	16.1169	17.4289	18.7547	17.9387	15.8463	22.0823
orf19.1193	GNP1	Similar to asparagine and glutamine permease; fluconazole, caspofungin induced; regulated by Nrg1, Mig1, Tup1, Gcn2, Gcn4, and alkaline regulated by Rim101; repressed during chlamydospore formation; rat catheter, flow model biofilm induced	16000	17435	15094	12362	18872	12238	18186	13415	13445	13288	18126	23829	320.707	314.8	279.867	321.214	364.373	311.728	492.855	454.732	370.041	484.011	513.55	460.748
orf19.1195		Ortholog(s) have metalloendopeptidase activity, role in cellular iron ion homeostasis, protein processing involved in protein targeting to mitochondrion and mitochondrion localization	2246	2398	2504	1681	2115	1900	1623	1454	1653	1058	1566	2307	34.4192	33.1028	35.4965	33.3946	31.2207	37.0017	33.6282	37.6818	34.7828	29.4635	33.9216	34.1042
orf19.1196		Ortholog(s) have protein kinase activity and role in MAPK cascade involved in cell wall biogenesis, protein phosphorylation	3631	4301	4022	3432	4042	3227	2287	1609	2545	1641	2007	3795	52.0658	55.5546	53.3492	63.7956	55.8294	58.8033	44.339	39.0174	50.1089	42.7604	40.6786	52.4937
orf19.1198		Predicted mitochondrial intermembrane space protein of unknown function; possibly an essential gene, disruptants not obtained by UAU1 method	495	525	520	472	626	397	365	286	359	336	341	634	31.6917	30.2778	30.7966	39.1742	38.606	32.3004	31.5956	30.9658	31.5599	39.0919	30.8594	39.1561
orf19.1199	NOP5	Ortholog of S. cerevisiae Nop58; involved in pre-rRNA process; Tn mutation affects filamentous growth; macrophage/pseudohyphal-induced; physically interacts with TAP-tagged Nop1; Spider biofilm repressed	10992	12670	11426	5439	7490	5090	9522	6982	8689	6934	15470	11702	226.336	235.006	217.637	145.183	148.559	133.19	265.094	243.128	245.668	259.459	450.258	232.438
orf19.120		Has domain(s) with predicted protein C-terminal S-isoprenylcysteine carboxyl O-methyltransferase activity, role in C-terminal protein methylation and endoplasmic reticulum, integral to membrane localization	345	399	402	238	352	275	144	110	167	163	195	327	16.0617	16.7329	17.3125	14.3637	15.7854	16.2698	9.0642	8.66049	10.6756	13.7901	12.8322	14.6856
orf19.1200		Protein of unknown function; Spider biofilm induced	1319	1500	1410	990	1235	889	807	612	800	693	1126	1338	43.8324	44.9021	43.3441	42.6485	39.5329	37.5431	36.2592	34.3937	36.5041	41.8496	52.8911	42.892
orf19.1201		Ortholog(s) have serine-tRNA ligase activity, role in invasive growth in response to glucose limitation, mitochondrial seryl-tRNA aminoacylation, pseudohyphal growth and mitochondrion localization	781	964	937	703	1014	793	1050	880	867	469	708	936	22.0673	24.5358	24.4905	25.7497	27.598	28.474	40.1127	42.0492	33.6371	24.0812	28.2764	25.512
orf19.1202		Ortholog of C. parapsilosis CDC317 : CPAR2_603550, Candida tenuis NRRL Y-1498 : CANTEDRAFT_114325, Debaryomyces hansenii CBS767 : DEHA2G04950g and Candida dubliniensis CD36 : CD36_60350	1357	1471	1432	1042	1338	1029	743	655	715	545	609	1089	38.5087	37.6024	37.5908	38.3322	36.5742	37.1083	28.5076	31.4338	27.8603	28.1049	24.4281	29.811
orf19.1203	SRO77	Protein with a predicted role in docking and fusion of post-Golgi vesicles with the plasma membrane; filament induced; fungal-specific (no human or murine homolog)	3156	3740	3429	2754	3806	2857	2738	2202	2358	1521	1614	2994	36.3231	38.7741	36.5068	41.0892	42.1945	41.7863	42.6063	42.8588	37.2641	31.8114	26.2569	33.2405
orf19.1203.1		Predicted dolichol-phosphate mannosyltransferase subunit; flow model and Spider biofilm repressed	1073	998	1093	506	1123	475	1389	1160	893	316	312	499	93.3735	78.231	87.9841	57.0811	94.1335	52.5285	163.426	170.71	106.703	49.9711	38.3771	41.8884
orf19.1204		Phosphorylated protein of unknown function; transcript is upregulated clinical isolates from HIV positive patients with oral candidiasis	1082	1219	1190	992	1271	985	724	628	759	711	713	1212	26.9275	27.3273	27.3953	32.0036	30.4688	31.1517	24.3613	26.4305	25.9365	32.1548	25.0814	29.0965
orf19.1207		Ortholog of Candida dubliniensis CD36 : CD36_33200 and Candida albicans WO-1 : CAWG_03416	32	47	50	36	48	38	16	11	20	11	20	45	3.78279	5.00478	5.46755	5.51674	5.46568	5.70852	2.55727	2.19903	3.24634	2.363	3.34184	5.1315
orf19.1208		Predicted ORF in the Major Repeat Sequence on chromosome 4; member of a family encoded by FGR6-related genes in the RB2 repeat sequence	401	422	445	376	408	429	258	252	312	224	198	491	6.90559	6.54626	7.08886	8.39386	6.76795	9.38838	6.00717	7.33894	7.37755	7.0099	4.81964	8.15657
orf19.121	ARC18	Putative ARP2/3 complex subunit; mutation confers hypersensitivity to cytochalasin D	1043	1193	1094	905	1331	844	718	466	601	531	474	924	60.8233	62.6687	59.0151	68.4151	74.766	62.5468	56.6114	45.9566	48.1239	56.2714	39.0712	51.9789
orf19.1210		Ortholog(s) have L-aspartate transmembrane transporter activity, L-glutamate transmembrane transporter activity, L-histidine transmembrane transporter activity and L-lysine transmembrane transporter activity, more	2017	2430	2416	1945	2711	1955	1388	1170	1355	1223	1413	2390	42.2864	45.8908	46.8545	52.8606	54.7476	52.0857	39.344	41.4818	39.0063	46.5939	41.8726	48.3351
orf19.1212		Ortholog(s) have FFAT motif binding, phosphatidylinositol binding activity	4458	4961	4551	3892	5718	3543	5016	4500	4306	2645	2233	4802	107.272	107.533	101.301	121.405	132.535	108.342	163.192	183.12	142.273	115.659	75.9501	111.465
orf19.1214		Ortholog(s) have metalloaminopeptidase activity, role in protein initiator methionine removal involved in protein maturation and cytosol localization	5821	6653	5855	3824	5744	3756	5042	3798	4266	3309	4886	5246	156.154	160.767	145.292	132.982	148.426	128.044	182.874	172.301	157.137	161.31	185.269	135.754
orf19.1215		Ortholog of Candida dubliniensis CD36 : CD36_64550, Candida tropicalis MYA-3404 : CTRG_02747 and Candida albicans WO-1 : CAWG_04972	1378	1551	1587	1113	1441	1118	540	389	698	568	646	1194	50.0756	50.7707	53.3475	52.4312	50.4407	51.6293	26.5317	23.9058	34.8284	37.5088	33.182	41.8553
orf19.1217		Ortholog(s) have ribosome binding, ubiquitin-protein ligase activity, role in chromatin modification, chromatin silencing at telomere, protein ubiquitination, ubiquitin-dependent protein catabolic process and nucleus, ribosome localization	2433	2907	2780	1860	2491	2107	1472	1277	1602	1246	1627	2532	33.2359	35.7713	35.1293	32.9379	32.7778	36.5769	27.1873	29.5007	30.0489	30.9308	31.4156	33.3656
orf19.1219		Ortholog of Spathaspora passalidarum NRRL Y-27907 : SPAPADRAFT_149713 and Candida albicans WO-1 : CAWG_04974	728	827	868	514	708	622	451	429	506	370	586	743	22.1141	22.6291	24.3903	20.2404	20.7163	24.0108	18.5229	22.038	21.1052	20.4243	25.1611	21.7719
orf19.122	CDC20	Activator of anaphase-promoting complex/cyclosome; induced under Cdc5 depletion; member of conserved Mcm1 regulon; mRNA expression peaks at cell-cycle G2/M phase; mRNA binds She3 and is localized to buds of yeast cells and to hyphal tips	3238	3440	3408	2512	3370	2610	1607	1399	1759	1739	2366	2994	47.1365	45.109	45.8923	47.4043	47.2554	48.2835	31.6294	34.4409	35.1599	46.0032	48.6843	42.0438
orf19.1220	RVS167	SH3-domain- and BAR domain-containing protein involved in endocytosis; null mutant exhibits defects in hyphal growth, virulence, cell wall integrity, and actin patch localization; cosediments with phosphorylated Myo5p	3751	4165	3645	2947	4695	2889	5358	3880	3988	2441	3791	3885	92.7037	92.7234	83.3312	94.4165	111.77	90.735	179.039	162.165	135.334	109.629	132.433	92.6213
orf19.1221	ALG2	Putative mannosyltransferase involved in cell wall mannan biosynthesis; transcription is elevated in chk1, nik1, and sln1 homozygous null mutants	1169	1183	1198	830	1337	818	1194	1011	921	508	571	913	32.7241	29.8306	31.022	30.1195	36.0516	29.0993	45.1909	47.8608	35.4008	25.8419	22.5934	24.6543
orf19.1223	DBF2	Essential serine/threonine protein kinase involved in mitotic spindle formation and cytokinesis; required for septum formation, exit from mitosis, and normal hyphal morphogenesis; virulence-group-correlated expression	2628	2960	2828	2281	3142	2210	1363	1133	1425	1835	2164	2908	40.8313	41.427	40.6449	45.942	47.0234	43.6352	28.6323	29.7697	30.4007	51.8097	47.5245	43.5844
orf19.1224	FRP3	Putative ammonium transporter; upregulated in the presence of human neutrophils; fluconazole-downregulated; repressed by nitric oxide; Spider biofilm induced; rat catheter biofilm repressed	10033	10072	8756	9640	12149	7230	7022	5709	4850	12246	10459	18906	350.32	316.792	282.813	436.344	408.616	320.811	331.504	337.109	232.529	777.027	516.2	636.801
orf19.1225	PEX22	Putative peroxin	1857	2039	1951	1451	2082	1437	1370	1068	1332	1322	1721	2147	78.9607	78.0981	76.739	79.9805	85.2747	77.6485	78.7614	76.7974	77.7686	102.15	103.436	88.0644
orf19.1227	ZCF4	Putative Zn(II)2Cys6 transcription factor	612	768	675	512	600	505	267	174	326	238	264	426	40.7099	46.0187	41.5348	44.1506	38.4451	42.6891	24.0134	19.5738	29.7761	28.7696	24.8225	27.3356
orf19.1228	HAP2	CCAAT-binding transcription factor; regulates low-iron induction of FRP1; in these conditions CBF comprises Hap43 and probably Hap2 and Hap3; possibly essential, disruptants not obtained by UAU1 method; Cap1-dependent induction in low iron	2499	2921	2823	1951	2305	2087	1293	992	1402	1295	1475	2429	63.4802	66.8387	66.335	64.2462	56.4006	67.3708	44.4083	42.6148	48.9014	59.7791	52.9611	59.5209
orf19.1229		Ortholog(s) have importin-alpha export receptor activity, role in cell division, protein export from nucleus and nuclear membrane localization	3999	4297	4022	2711	3746	2726	1972	1395	1941	1638	2031	3028	44.5365	43.1077	41.4349	39.1392	40.1858	38.5805	29.6938	26.2734	29.6819	33.1502	31.9718	32.5305
orf19.123	RCN1	Protein involved in calcineurin-dependent signaling that controls stress response and virulence; inhibits calcineurin function	2821	3318	3940	2400	2997	3064	1536	1088	2155	1442	1737	3380	111.833	118.486	144.485	123.337	114.444	154.359	82.3286	72.9409	117.304	103.882	97.3326	129.256
orf19.1232	VRG4	GDP-mannose transporter; essential; required for glycosylation, hyphal growth; functional homolog of S. cerevisiae Vrg4p, which imports GDP-mannose from cytoplasm to Golgi for protein and lipid mannosylation; no mammalian homolog	4168	4671	4311	2978	3583	2852	2584	2162	2448	1877	2381	3402	116.509	117.616	111.473	107.914	96.4764	101.312	97.6607	102.204	93.9606	95.3467	94.0776	91.7355
orf19.1233	ADE4	Putative phosphoribosylpyrophosphate amidotransferase; flucytosine induced	6969	6999	6108	4843	6176	4360	5476	3727	4227	3852	7393	7210	140.189	126.825	113.659	126.292	119.672	111.457	148.936	126.788	116.755	140.811	210.212	139.91
orf19.1234	FGR6-10	Protein lacking an ortholog in S. cerevisiae; member of a family encoded by FGR6-related genes in the RB2 repeat sequence; transposon mutation affects filamentous growth	958	1084	990	747	876	750	478	392	532	406	406	777	14.3779	14.6549	13.7443	14.5334	12.6641	14.3043	9.69953	9.94928	10.9633	11.0729	8.61287	11.2491
orf19.1235	HOM3	Putative L-aspartate 4-P-transferase; fungal-specific (no human or murine homolog); regulated by Gcn2 and Gcn4; early-stage flow model biofilm induced	2633	3190	2787	1519	1746	1719	1763	1731	1595	1544	1326	3059	55.7368	60.8283	54.5742	41.6837	35.6021	46.2428	50.4588	61.9676	46.361	59.3944	39.676	62.4655
orf19.1236	GVP36	BAR domain protein; ocalizes to early and late Golgi vesicles; predicted role in adaptation to varying nutrient concentrations, fluid-phase endocytosis, actin cytoskeleton polarization and vacuole biogenesis; rat catheter biofilm repressed	2379	2598	2378	1936	2706	1817	2427	2252	2108	1350	1358	2273	77.419	76.1582	71.5855	81.6726	84.8246	75.1425	106.787	123.936	94.1944	79.8353	62.4664	71.3547
orf19.1237	ARO9	Aromatic transaminase; Ehrlich fusel oil pathway of aromatic alcohol biosynthesis; Rim101-dependent pH-regulation (alkaline induced); Hap43-induced gene	1624	1703	1569	1457	1986	1296	2609	2019	2088	737	827	1334	37.3601	35.2907	33.3891	43.4509	44.009	37.8882	81.1502	78.5479	65.9558	30.8104	26.8918	29.6038
orf19.1238	TUB4	Putative gamma-tubulin; induced upon adherence to polystyrene; transcript regulated by Nrg1 and Mig1; periodic mRNA expression, peak at cell-cycle S/G2 phase	841	1025	924	726	835	708	495	422	425	374	390	727	21.1714	23.2436	21.5172	23.6924	20.248	22.6498	16.8482	17.9657	14.6908	17.1094	13.8775	17.6546
orf19.1239		Secreted protein; exogenously expressed protein is a substrate for Kex2 processing in vitro; fluconazole-regulated; Spider biofilm induced	441	577	615	461	491	553	199	126	302	192	220	439	17.5534	20.6883	22.6443	23.7871	18.8255	27.9722	10.7095	8.48146	16.5056	13.8878	12.3777	16.8561
orf19.124	CIC1	Putative proteasome-interacting protein; rat catheter biofilm induced	3269	3484	2995	1631	2171	1620	2052	1612	1983	1422	3476	2840	99.6867	95.7028	84.4848	64.4754	63.7709	62.779	84.6045	83.1311	83.0321	78.8006	149.829	83.543
orf19.1240		Ortholog of S. cerevisiae : YPR117W, C. glabrata CBS138 : CAGL0D04510g, C. parapsilosis CDC317 : CPAR2_500480 and Candida tenuis NRRL Y-1498 : CANTEDRAFT_120679	11052	12656	13626	7931	10317	8847	4137	2951	5119	3659	5048	7551	50.755	52.355	57.885	47.2154	45.6385	51.6311	25.6872	22.9184	32.2793	30.5357	32.768	33.4512
orf19.1244	GYP2	Ortholog(s) have Rab GTPase activator activity, role in intracellular protein transport and cell division site, cytosol localization	6154	7288	6914	5283	7384	5336	3808	3170	3934	3490	3848	6907	63.5586	67.8031	66.0551	70.7319	73.4597	70.0342	53.175	55.3672	55.7895	65.5013	56.1753	68.8139
orf19.1246		Putative eisosome component role in proper eisosome assembly; upregulated in cyr1 null mutant	6269	7084	6439	7634	8585	5931	5120	4086	4632	4357	4392	7595	72.0246	73.3138	68.4323	113.698	95.0088	86.594	79.5329	79.3885	73.0722	90.9658	71.3244	84.1744
orf19.1247		Ortholog of C. parapsilosis CDC317 : CPAR2_500450, Candida tenuis NRRL Y-1498 : CANTEDRAFT_103249, Debaryomyces hansenii CBS767 : DEHA2C07524g and Candida dubliniensis CD36 : CD36_45230	567	654	645	442	596	445	478	359	418	319	336	531	28.4199	29.5285	29.906	28.7196	28.7757	28.345	32.3937	30.4306	28.7684	29.0561	23.8052	25.6746
orf19.1248		Putative RNA polymerase II subunit B44; heterozygous null mutant exhibits resistance to parnafungin in the C. albicans fitness test; Spider biofilm repressed	1475	1520	1393	1163	1508	1056	1712	1346	1328	1187	1437	1811	54.1015	50.2209	47.2637	55.2986	53.2793	49.2219	84.9013	83.4908	66.883	79.118	74.5018	64.0774
orf19.1249		Ortholog(s) have 1-(5-phosphoribosyl)-5-[(5-phosphoribosylamino)methylideneamino]imidazole-4-carboxamide isomerase activity, role in histidine biosynthetic process and cytosol, nucleus localization	946	969	960	669	945	660	698	536	602	501	683	958	41.9516	38.7084	39.3812	38.4593	40.3673	37.1945	41.8511	40.1975	36.6568	40.3741	42.8126	40.9819
orf19.125	EBP1	NADPH oxidoreductase; interacts with phenolic substrates (17beta-estradiol); possible role in estrogen response; induced by oxidative, weak acid stress, NO, benomyl, GlcNAc; Cap1, Mnl1 induced; Hap43-repressed; rat catheter biofilm induced	1794	1921	1809	1241	1546	1256	693	528	808	700	802	1335	51.9234	50.0833	48.4328	46.5619	43.1014	46.1964	27.1186	25.8435	32.111	36.8169	32.8102	37.2728
orf19.1250		Ortholog(s) have role in maturation of SSU-rRNA from tricistronic rRNA transcript (SSU-rRNA, 5.8S rRNA, LSU-rRNA) and cytoplasm, nucleolus localization	1838	2082	1980	1092	1440	1119	1566	1170	1409	1155	1852	2066	68.7	70.0997	68.4599	52.9117	51.8459	53.1519	79.1402	73.9561	72.3142	78.4514	97.8465	74.4923
orf19.1251	BRN1	Putative condensin complex subunit; cell-cycle regulated periodic mRNA expression	2060	2409	2389	1621	2078	1727	1242	1063	1351	905	1168	2131	35.5844	37.4847	38.1741	36.2989	34.5763	37.9107	29.0073	31.0529	32.0441	28.4085	28.5186	35.5096
orf19.1252	YME1	Ortholog(s) have ATP-dependent peptidase activity, role in chronological cell aging, misfolded or incompletely synthesized protein catabolic process, mitochondrion organization and i-AAA complex localization	5163	5841	5642	3782	6266	4126	7802	6149	5704	3651	5796	5827	83.0109	84.5949	83.9123	78.8265	97.0429	84.3023	169.603	167.191	125.925	106.672	131.721	90.3748
orf19.1253	PHO4	bHLH transcription factor of the myc-family; required for growth in medium lacking phosphate and for resistance to copper and Phloxine B; induced by Mnl1 under weak acid stress	2376	2566	2461	1849	2249	2019	1892	1684	1812	1198	2111	2463	36.8576	35.8559	35.3144	37.1822	33.6055	39.801	39.6821	44.1773	38.5957	33.7711	46.2873	36.8565
orf19.1254	SEC23	Putative GTPase-activating protein; regulated upon yeast-hypha switch; Spider biofilm repressed	6690	7473	6950	4923	7910	4977	8016	6617	6391	2610	2786	5048	106.428	107.09	102.277	101.526	121.213	100.618	172.418	178.02	139.605	75.4535	62.6478	77.4677
orf19.1255	ZCF5	Zn(II)2Cys6 transcription factor; colony morphology-related gene regulation by Ssn6	867	1100	1086	807	1091	820	396	225	517	400	460	809	11.661	13.327	13.5115	14.0704	14.1345	14.0154	7.20119	5.1177	9.54788	9.77649	8.74513	10.4962
orf19.1257		Ortholog of Candida albicans WO-1 : CAWG_03251	20	23	31	24	36	30	6	4	17	15	13	34	2.36425	2.44915	3.38988	3.67783	4.09926	4.50672	0.958976	0.799648	2.75939	3.22227	2.1722	3.87714
orf19.1258		Adhesin-like protein; regulated by Tsa1, Tsa1B in minimal media at 37 deg; clade-associated gene expression; induced by alpha pheromone in SpiderM medium; Hap43-induced; Spider biofilm repressed	805	937	749	896	997	665	496	231	577	387	463	769	38.1103	39.9586	32.8011	54.9885	45.4655	40.0078	31.7484	18.4942	37.5079	33.2939	30.9828	35.119
orf19.1259		Ortholog(s) have DNA binding activity and Lid2 complex, Snt2C complex, spindle pole body localization	3866	4625	4514	3235	4259	3352	2503	1995	2742	2039	2914	4123	33.0344	35.5992	35.6801	35.8341	35.0552	36.3987	28.9174	28.8286	32.1716	31.6613	35.1955	33.985
orf19.1260	LEA1	Predicted component of U2 snRNP; induced by alpha pheromone in SpiderM medium	1654	1901	2103	1450	1841	1527	1107	755	1258	874	1176	1718	67.0596	69.4275	78.8723	76.2098	71.8985	78.6759	60.683	51.7665	70.0337	64.3938	67.3947	67.1921
orf19.1261	CGT1	mRNA 5' guanylyltransferase; small subunit of mRNA capping enzyme; binds an RNA Pol II C-terminal domain peptide; Cet1p and Cgt1p form a 2:1 complex; functional homolog of S. cerevisiae Ceg1p	2033	2276	2224	1469	2080	1619	1460	1148	1354	923	1539	1898	51.8441	52.2828	52.4634	48.5626	51.0935	52.467	50.3395	49.5086	47.4113	42.7732	55.4745	46.6904
orf19.1263	CFL1	Protein similar to ferric reductase Fre10p; possible functional homolog of S. cerevisiae Fre1p (reports differ); transcription is negatively regulated by Sfu1p, copper, amphotericin B, caspofungin; induced by ciclopirox olamine	3098	3438	3160	2588	2996	2203	1309	938	1423	1358	1634	2419	49.205	49.1879	46.4275	53.2856	45.8364	44.4651	28.11	25.1946	31.0337	39.1954	36.6837	37.0624
orf19.1264	CFL2	Oxidoreductase; iron utilization; Sfu1/Sef1/Hap43/Nrg1/Tup1/Rim101 regulated; alkaline/low iron/fluphenazine/ciclopirox olamine, flucytosine, fluconazole, Spider/flow model/rat catheter biofilm induced; caspofungin/amphotericin B repressed	1081	1281	1222	618	870	691	436	317	500	282	361	688	17.6773	18.8696	18.485	13.1007	13.7041	14.3597	9.63984	8.76648	11.2269	8.38004	8.3443	10.8529
orf19.1265		Ortholog(s) have Rab guanyl-nucleotide exchange factor activity and role in early endosome to Golgi transport, intra-Golgi vesicle-mediated transport, regulation of Rab GTPase activity	4541	5461	5882	3461	4511	4038	2264	1762	2666	1780	2072	3713	46.0156	49.8482	55.1364	45.4645	44.0318	51.9992	31.0187	30.195	37.0949	32.7779	29.6781	36.2951
orf19.1266		Protein of unknown function; transcript detected on high-resolution tiling arrays	2355	2766	4293	2231	2643	3488	1702	1168	2959	1377	1462	3644	213.948	226.357	360.776	262.745	231.289	402.69	209.06	179.447	369.116	227.331	187.74	319.349
orf19.1267		Has domain(s) with predicted heat shock protein binding, unfolded protein binding activity and role in protein folding	2953	3697	3075	1989	3420	1895	2481	1868	2052	1719	3328	2752	69.3566	78.2164	66.8081	60.5587	77.3733	56.5602	78.7852	74.1955	66.1763	73.3682	110.484	62.3508
orf19.1267.1		Ortholog(s) have enzyme activator activity, role in iron-sulfur cluster assembly and extrinsic to mitochondrial inner membrane, mitochondrial matrix localization	451	504	448	428	715	396	724	617	531	398	412	630	39.4213	39.6834	36.2236	48.4971	60.2006	43.9872	85.5631	91.2045	63.7309	63.2186	50.9031	53.1208
orf19.1268		Protein of unknown function; transcript detected on high-resolution tiling arrays; rat catheter biofilm induced	244	309	292	172	265	201	134	72	106	64	105	177	28.0825	32.0353	31.0877	25.6621	29.3787	29.3981	20.8519	14.0138	16.7515	13.3855	17.0816	19.6512
orf19.1270	FRE3	Protein with similarity to ferric reductase Fre10p; possibly an essential gene, disruptants not obtained by UAU1 method	2470	2869	2916	2009	2418	2141	1153	772	1344	1144	1463	2380	41.3915	43.3081	45.2024	43.6427	39.0311	45.594	26.1238	21.878	30.9253	34.8375	34.6538	38.4734
orf19.1272		Protein of unknown function; may play a role in regulation of cell size; rat catheter biofilm repressed	1791	1847	1673	1263	1720	1274	1325	826	1154	925	1581	1785	46.1526	42.8738	39.8801	42.1912	42.6943	41.7203	46.1647	35.9963	40.8326	43.3162	57.5872	44.372
orf19.1273		Ortholog(s) have tubulin binding activity, role in tubulin complex assembly and prefoldin complex localization	345	321	302	185	299	187	220	148	156	121	166	270	27.2985	22.8796	22.1048	18.9762	22.7893	18.8035	23.5362	19.8042	16.949	17.3985	18.5661	20.6088
orf19.1274		Has domain(s) with predicted DNA binding, zinc ion binding activity, role in transcription, DNA-dependent and nucleus localization	56	61	45	37	37	21	21	9	20	20	9	28	1.29971	1.2753	0.966116	1.11321	0.827179	0.619375	0.658977	0.353245	0.637365	0.843519	0.295252	0.62688
orf19.1275	GAT1	GATA-type transcription factor; regulator of nitrogen utilization; required for nitrogen catabolite repression and utilization of isoleucine, tyrosine and tryptophan N sources; required for virulence in a mouse systemic infection model	1463	1741	1590	1608	1865	1458	820	560	823	1163	867	1910	21.2343	22.7623	21.3477	30.255	26.0743	26.8923	16.0917	13.7454	16.4019	30.6748	17.7871	26.7422
orf19.1276		Protein with a selenoprotein domain and a thioredoxin-like fold domain; similar to S. cerevisiae Vhs3p, which is a putative phosphopantothenoylcysteine decarboxylase	307	343	298	290	393	275	316	245	255	214	170	333	20.7736	20.907	18.653	25.4383	25.6157	23.6474	28.9104	28.036	23.6927	26.3144	16.2598	21.7363
orf19.1277		Protein of unknown function; Rgt1, Hap43-repressed; flow model biofilm induced; Spider biofilm induced	2442	2787	3021	1930	2352	2373	1061	842	1377	1346	1695	2879	53.2444	54.7381	60.9311	54.5511	49.3976	65.7511	31.2779	31.0468	41.2252	53.3311	52.2385	60.5535
orf19.1279	CDS1	Protein similar to S. cerevisiae Cds1p; transposon mutation affects filamentous growth	2521	2566	2529	1827	2854	1716	2969	2636	2354	2008	2696	3105	63.4233	58.151	58.8552	59.5844	69.1625	54.8619	100.99	112.15	81.3174	91.801	95.8714	75.3542
orf19.1280	SUI1	Putative translation initiation factor; flucytosine induced; genes encoding ribosomal subunits, translation factors, and tRNA synthetases are downregulated upon phagocytosis by murine macrophage	5115	5057	4718	3659	5098	3388	5845	4620	4247	5055	5760	6685	245.41	218.557	209.394	227.577	235.607	206.57	379.163	374.857	279.789	440.734	390.628	309.399
orf19.1281		Putative splicing factor required for the first step of pre-mRNA splicing; Spider biofilm induced	1836	2144	2043	1375	1999	1366	1318	921	1250	1184	1654	1924	73.5271	77.3435	75.6838	71.383	77.1131	69.5188	71.3648	62.375	68.7362	86.1656	93.6274	74.3275
orf19.1282	CKS1	Ortholog(s) have histone binding, protein kinase activator activity, ubiquitin binding activity	1471	1620	1520	1111	1493	1073	1044	1004	1019	904	1234	1698	63.0257	62.5237	60.2433	61.7074	61.6177	58.4228	60.4783	72.7471	59.9488	70.3852	74.7332	70.1799
orf19.1283	MEC1	Cell cycle checkpoint protein with a role in genome integrity; RNA abundance regulated by tyrosol and cell density	4692	5456	5897	3837	4988	4753	2589	1957	2807	2227	2820	5382	26.0533	27.29	30.2897	27.6194	26.6791	33.5389	19.437	18.3769	21.4017	22.4715	22.1333	28.8282
orf19.1285		Plasma membrane-localized protein of unknown function; Hap43p-repressed gene	2599	3032	3107	2555	3283	2686	1649	1279	1767	1748	1788	3215	35.6774	37.4921	39.4537	45.4669	43.4108	46.8565	30.6056	29.6916	33.3061	43.6049	34.6934	42.5733
orf19.1286		Ortholog of Candida albicans WO-1 : CAWG_04776	415	488	548	338	473	387	138	93	184	167	196	372	45.7508	48.4613	55.8845	48.3042	50.2287	54.2174	20.5695	17.3384	27.8528	33.4561	30.5422	39.5606
orf19.1287		Protein of unknown function; flow model biofilm induced; Spider biofilm induced	3572	3963	4757	2177	2981	2799	1003	865	1424	727	958	1663	114.44	114.37	140.98	90.415	91.9956	113.958	43.447	46.8659	62.6434	42.3259	43.3834	51.3957
orf19.1288	FOX2	3-hydroxyacyl-CoA epimerase; fatty acid beta-oxidation; induced by phagocytosis; regulated by Mig1, by white-opaque switch, by DNA methylation; transcriptional activation by oleate requires Ctf1; rat catheter and Spider biofilm induced	6537	7392	6595	15188	16556	13239	7795	4746	6590	20214	17921	27220	91.398	93.0989	85.2968	275.281	222.974	235.229	147.356	112.218	126.516	513.592	354.171	367.127
orf19.1289	SCT1	Putative glycerol-3-phosphate O-acyltransferase; fungal-specific (no human or murine homolog)	2339	2605	2663	1879	2572	1947	1556	1426	1553	1171	1378	2159	35.6357	35.7509	37.5306	37.1107	37.7456	37.6962	32.0522	36.741	32.4883	32.4205	29.6754	31.7305
orf19.1290	XKS1	Putative xylulokinase; Hap43-repressed; induced by prostaglandins; rat catheter biofilm repressed	1308	1556	1567	1003	1744	1172	1610	1557	1306	563	594	1140	25.029	26.8206	27.7373	24.8802	32.1456	28.4997	41.6538	50.3849	34.3146	19.5772	16.0663	21.0431
orf19.1291	ABZ1	Ortholog(s) have 4-amino-4-deoxychorismate synthase activity, role in para-aminobenzoic acid biosynthetic process and cytosol, nucleus localization	5050	5350	6618	2642	3796	3517	1561	1154	1760	558	817	1501	147.906	141.148	179.301	100.31	107.093	130.902	61.8148	57.1582	70.7798	29.6987	33.8229	42.4078
orf19.1295	VAS1	Putative tRNA-Val synthetase; genes encoding ribosomal subunits, translation factors, and tRNA synthetases are downregulated upon phagocytosis by murine macrophage	9439	10323	10140	5603	7492	5716	7207	6259	6219	4087	6847	8302	105.032	103.473	104.374	80.8227	80.3033	80.8285	108.429	117.781	95.0204	82.6433	107.693	89.1143
orf19.1296		Ortholog(s) have role in spliceosomal snRNP assembly and U4/U6 x U5 tri-snRNP complex, mitochondrion localization	1514	1655	1552	1013	1332	965	899	767	808	585	834	1248	33.3441	32.8334	31.6187	28.9215	28.2578	27.0083	26.7699	28.567	24.4346	23.413	25.9628	26.5141
orf19.1297		Ortholog(s) have phosphatidylinositol-3-phosphate binding activity and role in CVT pathway, early endosome to Golgi transport, macroautophagy, mitochondrion degradation	5817	7165	6670	4237	5967	4345	2576	1971	2887	2281	2735	4367	90.7019	100.637	96.2062	85.6433	89.6219	86.0963	54.3072	51.9733	61.8109	64.6324	60.2793	65.6856
orf19.1298	NUP84	Ortholog(s) have structural constituent of nuclear pore activity	3883	4489	4376	2915	3844	3093	2080	1845	2363	1732	2388	3354	58.4109	60.8276	60.8925	56.8438	55.6994	59.1267	42.3042	46.9353	48.808	47.3459	50.7755	48.6698
orf19.1299	RPN6	Putative 26S proteasome subunit; Hap43p-induced gene; regulated by Gcn2p and Gcn4p	1809	1836	1604	1554	2350	1349	1736	1221	1224	1163	876	1692	54.571	49.8908	44.7597	60.7704	68.286	51.7145	70.8055	62.2896	50.6997	63.7545	37.3526	49.2372
orf19.130		Ortholog(s) have protein serine/threonine kinase activity, ubiquitin binding activity	4477	5217	5345	3595	4623	3788	2291	1582	2502	1967	2311	4138	36.5827	38.4002	40.4013	38.0807	36.3875	39.3346	25.3109	21.8611	28.0722	29.2079	26.692	32.6173
orf19.1300		Putative mitochondrial membrane protein; homozygous transposon insertion causes decreased colony wrinkling under filamentous growth-inducing conditions, but does not block true hyphal formation in liquid media	1694	1914	1920	1157	1685	1284	1365	1342	1309	762	1082	1455	46.7207	47.5513	48.9843	41.3663	44.7648	45.0026	50.9005	62.5929	49.572	38.1908	42.1809	38.7105
orf19.1301		Ortholog(s) have cytoplasm, nucleus, ribosome localization	1733	1949	1885	1415	1765	1410	1095	674	1008	751	707	1448	94.0721	95.3012	94.6528	99.5718	92.2885	97.2655	80.3656	61.8727	75.1318	74.0815	54.2469	75.8229
orf19.1302		Ortholog of Candida dubliniensis CD36 : CD36_43500, Spathaspora passalidarum NRRL Y-27907 : SPAPADRAFT_64619, Candida tropicalis MYA-3404 : CTRG_00335 and Candida albicans WO-1 : CAWG_03437	563	677	715	444	582	550	229	177	332	235	251	535	33.9935	36.8214	39.935	34.7527	33.8494	42.2014	18.6946	18.0733	27.5249	25.7847	21.4217	31.161
orf19.1303		Ortholog(s) have translation release factor activity, role in mitochondrial translational termination and mitochondrion localization	984	1076	1050	539	736	650	642	603	577	369	644	803	31.3462	30.8764	30.9413	22.2585	22.5844	26.3136	27.6515	32.4851	25.2387	21.3611	28.9981	24.676
orf19.1304		Ortholog(s) have role in U4 snRNA 3'-end processing, exonucleolytic trimming to generate mature 3'-end of 5.8S rRNA from tricistronic rRNA transcript (SSU-rRNA, 5.8S rRNA and LSU-rRNA), more	1473	1553	1558	804	1083	873	1116	917	1065	731	1546	1342	57.7523	54.8482	56.5059	40.864	40.9012	43.4969	59.1595	60.8012	57.3347	52.0825	85.678	50.7562
orf19.1305		Ortholog(s) have tRNA (guanine) methyltransferase activity, role in tRNA methylation and mitochondrial matrix, nucleus localization	128	152	117	105	102	109	55	33	48	76	65	93	68.8157	73.6115	58.1867	73.1787	52.8224	74.47	39.9792	30.0032	35.434	74.2504	49.3951	48.2315
orf19.1306		Ortholog(s) have cytosol, nucleus localization	1680	1596	1360	908	1455	901	1561	996	1045	1036	1724	1594	57.334	49.0637	42.934	40.1704	47.8307	39.0755	72.0277	57.4829	48.9689	64.2496	83.1636	52.476
orf19.1307		Predicted membrane protein; rat catheter biofilm induced	773	976	1015	677	866	770	379	235	456	372	399	672	20.1981	22.9723	24.5333	22.9317	21.7966	25.5681	13.3895	10.3843	16.3605	17.6637	14.7366	16.9383
orf19.1308		Predicted membrane transporter, member of the drug:proton antiporter (14 spanner) (DHA2) family, major facilitator superfamily (MFS)	2039	2205	2189	1817	2103	1985	2539	1899	2042	1246	2501	2712	43.9207	42.7844	43.6172	50.737	43.6347	54.3363	73.945	69.1757	60.3961	48.7728	76.1481	56.3523
orf19.1309		Ortholog of C. parapsilosis CDC317 : CPAR2_403630, Candida tenuis NRRL Y-1498 : CANTEDRAFT_114295, Debaryomyces hansenii CBS767 : DEHA2G17336g and Candida dubliniensis CD36 : CD36_43290	288	309	294	208	278	190	191	145	124	140	124	291	21.9902	21.253	20.7656	20.5882	20.4467	18.4361	19.7181	18.7233	13.0005	19.4255	13.383	21.4338
orf19.131		Ortholog of C. parapsilosis CDC317 : CPAR2_602800, Candida tenuis NRRL Y-1498 : CANTEDRAFT_94450, Debaryomyces hansenii CBS767 : DEHA2F15554g and Candida dubliniensis CD36 : CD36_61330	586	674	623	459	620	416	344	304	340	295	388	532	30.0633	31.1475	29.5656	30.526	30.6388	27.1213	23.8612	26.3748	23.9508	27.5023	28.1361	26.3282
orf19.131.2		Ortholog(s) have endoplasmic reticulum localization	1057	1130	1023	670	1089	631	1181	1014	856	610	773	1018	89.5972	86.2824	80.2149	73.6228	88.9177	67.9714	135.352	145.356	99.631	93.9631	92.6173	83.241
orf19.1310		Ortholog(s) have role in nucleotide-excision repair and nucleus localization	823	1085	1074	693	898	724	474	433	591	377	551	813	20.0123	23.7657	24.158	21.8448	21.0336	22.3724	15.5837	17.8058	19.7327	16.6589	18.9383	19.0703
orf19.1311	SPO75	Ortholog(s) have role in ascospore wall assembly	156	189	188	152	174	134	58	39	81	60	65	161	15.0799	16.4574	16.811	19.0474	16.2018	16.461	7.58047	6.37552	10.7513	10.5398	8.88139	15.0131
orf19.1313	CDR3	Transporter of the Pdr/Cdr family of the ATP-binding cassette superfamily; transports phospholipids out-to-in; expressed in opaque-phase cells; induced by macrophage interaction; fluconazole-repressed; Spider biofilm induced	1194	1293	1323	1008	1273	1039	701	567	712	687	759	1351	32.1622	31.3736	32.9656	35.1981	33.0301	35.5659	25.5301	25.8286	26.3343	33.6283	28.8985	35.1048
orf19.1314		Protein of unknown function; planktonic growth-induced gene	1602	1654	1594	1383	1840	1401	1341	1125	1031	1257	1394	1944	38.0586	35.3957	35.0299	42.5922	42.1065	42.2966	43.0738	45.198	33.6318	54.2667	46.8108	44.5509
orf19.1317	OSH3	Protein required for wild-type filamentation; has oxysterol binding protein domain and pleckstrin homology motif; overproducton suppresses cph1 homozygous null filamnetation defect; similar to S. cerevisiae Osh3p	4473	5074	4805	4372	5998	4453	4548	3716	3862	4246	3384	6560	63.5358	64.9224	63.1354	80.504	82.0667	80.3803	87.3442	89.2631	75.3239	109.599	67.9428	89.8862
orf19.1318		Ortholog of C. parapsilosis CDC317 : CPAR2_403560, Debaryomyces hansenii CBS767 : DEHA2A08250g, Candida dubliniensis CD36 : CD36_43350 and Pichia stipitis Pignal : PICST_29838	1253	1412	1234	1020	1256	941	706	630	699	624	940	1342	40.9117	41.5294	37.271	43.1732	39.5027	39.0448	31.167	34.7867	31.3382	37.0244	43.3828	42.2686
orf19.132		Ortholog(s) have role in histone deacetylation, negative regulation of chromatin silencing at telomere, negative regulation of meiosis, positive regulation of stress-activated MAPK cascade	1594	1738	1786	1214	1643	1290	1224	1123	1140	907	1188	1609	33.6881	33.0874	34.9165	33.2602	33.4477	34.6462	34.9755	40.137	33.0822	34.834	35.4894	32.8031
orf19.1321	HWP1	Hyphal cell wall protein; host transglutaminase substrate; opaque-, a-specific, alpha-factor induced; at MTLa side of conjugation tube; virulence complicated by URA3 effects; Bcr1-repressed in RPMI a/a biofilms; Spider biofilm induced	47890	49442	48366	27924	32678	28894	35562	41307	33378	18709	21491	43670	832.011	773.757	777.292	628.897	546.865	637.925	835.342	1213.63	796.243	590.667	527.757	731.876
orf19.1323		Phosphorylated protein of unknown function; Hap43p-repressed gene	2530	2733	2736	2198	2847	2081	1847	1416	1582	1382	1594	2560	37.654	36.6399	37.6675	42.4068	40.8149	39.3586	37.1665	35.6394	32.3294	37.3772	33.533	36.7536
orf19.1324	RAD2	Ortholog of S. cerevisiae Rad2, a nucleotide excision repair nuclease; null mutant is extremely sensitive to UV irradiation; transcript induced by interaction with macrophages	3528	4300	4294	3024	3724	3056	1743	1312	2031	1802	2123	3474	45.7422	50.2205	51.5003	50.8262	46.5092	50.3522	30.5548	28.7673	36.1576	42.4571	38.9073	43.4498
orf19.1325	ECM38	Putative gamma-glutamyltransferase; alkaline upregulated; Spider biofilm induced; possibly an essential gene, disruptants not obtained by UAU1 method	2033	2324	2308	1844	2446	1889	1291	872	1266	1227	1270	2219	40.6874	41.8971	42.7286	47.8412	47.1542	48.0432	34.9336	29.5132	34.7903	44.6247	35.9269	42.8401
orf19.1326		Ortholog of Candida albicans WO-1 : CAWG_03455	2534	3022	2802	2057	2590	2107	1141	788	1251	937	1139	1910	44.6969	48.0164	45.7192	47.0352	44.0059	47.2294	27.2113	23.5057	30.299	30.0343	28.398	32.4993
orf19.1327	RBT1	Cell wall protein with similarity to Hwp1; required for virulence; predicted glycosylation; fluconazole, Tup1 repressed; farnesol, alpha factor, serum, hyphal and alkaline induced; Rfg1, Rim101-regulated	2990	3387	3376	2288	2486	2429	968	732	1472	1126	1252	2639	48.9762	49.9751	51.1536	48.5834	39.2243	50.5613	21.4379	20.2769	33.1072	33.5166	28.9875	41.6987
orf19.133		Protein of unknown function; induced by nitric oxide independent of Yhb1p	664	764	625	571	687	480	287	199	315	290	284	527	80.6801	83.6211	70.2487	89.9398	80.4073	74.1168	47.1491	40.891	52.5545	64.033	48.7764	61.7701
orf19.1330		Ortholog of Candida albicans WO-1 : CAWG_05678	702	786	853	652	765	723	325	245	537	385	412	763	12.6905	12.7993	14.2643	15.2794	13.3212	16.6095	7.94361	7.49003	13.3296	12.6476	10.5276	13.3056
orf19.1331	HSM3	Ortholog(s) have role in mismatch repair, proteasome regulatory particle assembly and cytosol, nucleus, proteasome regulatory particle, base subcomplex localization	12972	12875	13156	10722	12440	10466	6047	3875	6527	5256	5508	11287	317.397	283.771	297.769	340.087	293.195	325.427	200.046	160.341	219.286	233.7	190.495	266.406
orf19.1332	SNG4	Putative membrane transporter; Hap43-induced; inducd by Mnl1p under weak acid stress; shows Mob2-dependent hyphal regulation	1884	2157	2059	1460	2023	1426	1469	1230	1295	684	734	1423	40.2725	41.5339	40.714	40.4575	41.6547	38.7369	42.4564	44.4641	38.0101	26.57	22.1777	29.3429
orf19.1333	SNG3	Putative membrane transporter; Hap43p-induced gene; mutation confers hypersensitivity to toxic ergosterol analog; shows colony morphology-related gene regulation by Ssn6p	2905	3189	3379	1953	2709	2339	2047	1676	1917	1321	1529	2581	58.0504	57.4035	62.4608	50.5917	52.1445	59.3973	55.3058	56.6382	52.5996	47.97	43.1877	49.7527
orf19.1334		Protein of unknown function; repressed by alpha pheromone in SpiderM medium	2688	2975	2985	2052	2783	2287	1219	967	1409	1170	1506	2480	35.5919	35.4841	36.5617	35.2223	35.4957	38.4827	21.8233	21.6534	25.6174	28.1524	28.1865	31.677
orf19.1335		Ortholog of S. cerevisiae Mtr4, an ATP-dependent 3'-5' RNA helicase of the DEAD-box family; Hap43-induced gene; Spider biofilm induced	4952	5640	5575	2886	3799	3048	3306	2965	3488	2385	5343	4505	59.8732	61.4265	62.3529	45.2341	44.2448	46.8322	54.0442	60.6252	57.9068	52.402	91.3125	52.5432
orf19.1336	PUP3	Putative beta 3 subunit of the 20S proteasome; macrophage/pseudohyphal-repressed	1918	1980	1714	1676	2597	1504	2391	1644	1566	1405	1086	1911	94.3293	87.7177	77.9773	106.854	123.03	93.9989	158.99	136.734	105.752	125.569	75.4954	90.6626
orf19.1336.2		Ortholog(s) have role in mitochondrial respiratory chain complex assembly and mitochondrial intermembrane space, nucleus localization	1000	1131	1118	809	1121	791	693	597	655	534	598	887	62.0008	63.1661	64.1208	65.0224	66.9488	62.3233	58.093	62.5962	55.7621	60.1653	52.4072	53.0506
orf19.1338		Protein of unknown function; possible COPI-coated vesicle, Golgi apparatus, ribosome localization; rat catheter biofilm repressed	1570	1722	1665	1260	1882	1278	1552	1272	1286	935	886	1671	50.2585	49.6555	49.3042	52.2876	58.0324	51.9898	67.1731	68.8611	56.5265	54.3913	40.0901	51.6008
orf19.1339	CPY1	Carboxypeptidase Y; transcript regulated at yeast-hypha transition or macrophage response; induced human neutrophils; regulated by Gcn2 and Gcn4; putative N-glycosylation	4280	4434	3908	5883	8530	5379	6382	4380	4646	6269	5006	8182	92.8551	86.6527	78.429	165.455	178.259	148.3	187.203	160.699	138.402	247.154	153.513	171.234
orf19.134		Protein of unknown function; overlaps retrotransposon Tca13; ciclopirox olamine induced	268	338	360	301	350	308	183	145	216	202	236	430	25.6538	29.1446	31.8771	37.3509	32.272	37.4666	23.6844	23.4726	28.3904	35.1379	31.9317	39.7059
orf19.1340		Putative aldose reductase; protein level decreases in stationary phase cultures; Spider biofilm repressed	761	879	838	645	887	758	529	330	442	408	423	787	29.8666	31.0752	30.4232	32.8154	33.5324	37.8048	28.0705	21.9024	23.819	29.0984	23.4657	29.7951
orf19.1341	PRR2	Putative serine/threonine protein kinase; mutation confers resistance to 5-fluorocytosine (5-FC)	1017	1240	1165	935	1089	933	616	453	642	636	748	1138	35.542	39.0361	37.6623	42.3594	36.6597	41.4362	29.1069	26.7729	30.8075	40.3911	36.9501	38.3648
orf19.1342	SHM1	Mitochondrial serine hydroxymethyltransferase; complements the glycine auxotrophy of an S. cerevisiae shm1 null shm2 null gly1-1 triple mutant; protein present in exponential and stationary growth phase yeast cultures	6368	6791	6468	3428	4814	3464	5281	4145	4353	3951	6077	6940	156.592	150.427	147.129	109.276	114.029	108.249	175.581	172.373	146.98	176.556	211.227	164.625
orf19.1343	MED16	Putative RNA polymerase II mediator complex subunit; induced by nitric oxide	2039	2340	2158	1663	2438	1633	1447	1174	1321	885	1126	1807	24.5924	25.4228	24.0766	26.0012	28.3242	25.0292	23.5964	23.9457	21.877	19.397	19.1962	21.0238
orf19.1344		Protein of unknown function; fluconazole-induced; Spider biofilm induced	5846	4963	3474	1083	3086	905	1969	1430	1418	380	1376	903	324.979	248.522	178.643	78.0445	165.247	63.9325	147.991	134.434	108.236	38.3873	108.12	48.4232
orf19.1345	LIP8	Secreted lipase, member of a differentially expressed lipase gene family with possible roles in nutrition and/or in creating an acidic microenvironment; LIP5 and LIP8 are expressed at all stages of both mucosal and systemic infection	30	34	25	11	28	17	28	19	15	8	12	20	18.6888	19.0793	14.4066	8.88322	16.8019	13.4582	23.5837	20.0166	12.8308	9.05644	10.5666	12.0188
orf19.1348		Ortholog of Candida dubliniensis CD36 : CD36_22500, Candida tropicalis MYA-3404 : CTRG_01825 and Candida albicans WO-1 : CAWG_05921	575	710	789	524	646	564	238	195	352	261	271	538	40.083	44.5836	50.8779	47.3523	43.3776	49.963	22.4317	22.9881	33.6927	33.0629	26.7027	36.178
orf19.1349		Ortholog of Candida dubliniensis CD36 : CD36_22470, Candida tropicalis MYA-3404 : CTRG_01829 and Candida albicans WO-1 : CAWG_05920	222	238	188	163	272	182	133	81	96	87	63	172	19.8016	19.1227	15.5119	18.8475	23.3699	20.6299	16.0396	12.2183	11.7576	14.1018	7.94295	14.7995
orf19.135	EXO84	Predicted subunit of the exocyst complex, involved in exocytosis; localizes to a crescent on the surface of the hyphal tip	10116	10870	14136	9696	10624	11402	4783	3072	7436	4795	5187	12471	158.49	153.408	204.87	196.926	160.332	227.013	101.318	81.3937	159.968	136.518	114.869	188.479
orf19.1350		Protein with a thioredoxin domain; predicted role in cell redox homeostasis; rat catheter and Spider biofilm induced	1175	1302	1112	1565	1978	1530	978	854	936	1572	1486	2445	39.2131	39.1407	34.3288	67.7057	63.5858	64.8876	44.1292	48.1979	42.8914	95.3352	70.0979	78.7122
orf19.1351		Ortholog of C. parapsilosis CDC317 : CPAR2_407000, Lodderomyces elongisporus NRLL YB-4239 : LELG_02401, Candida dubliniensis CD36 : CD36_22440 and Candida orthopsilosis Co 90-125 : CORT0C06360	598	713	687	464	540	463	301	213	296	307	400	580	28.2424	30.3329	30.0135	28.4077	24.566	27.788	19.2203	17.012	19.1952	26.3479	26.7025	26.4239
orf19.1352	TIM22	Mitochondrial inner membrane protein; predicted role in protein import; Hap43-repressed gene; flow model biofilm induced; Spider biofilm repressed	902	1078	1091	554	839	600	900	735	721	433	663	792	28.8747	31.0852	32.3069	22.9899	25.871	24.4084	38.9535	39.79	31.6918	25.1887	29.9997	24.4571
orf19.1353		Protein of unknown function; repressed by yeast-hypha switch; Ras1-regulated; oral infection induced; mutants defective in damage to oral epithelium; flow model biofilm induced; Spider biofilm induced	599	713	675	422	511	496	189	143	233	213	292	534	64.7621	69.4397	67.5084	59.1458	53.2176	68.148	27.628	26.1461	34.59	41.8486	44.6242	55.6935
orf19.1354	UCF1	Upregulated by cAMP in filamentous growth; induced in high iron, decreased upon yeast-hypha switch; downregulation correlates with clinical fluconazole resistance; Ras1-regulated; Hap43-repressed; flow model biofilm induced	1298	1527	1401	2684	10196	4605	23080	34165	25915	1338	5567	1985	51.6652	54.7504	51.5848	138.492	390.926	232.933	1242.09	2299.76	1416.37	96.7804	313.212	76.2174
orf19.1355		Putative protein of unknown function; stationary phase enriched protein	2260	2422	2294	1801	2336	1725	2508	2295	2051	1698	1961	2834	64.6009	62.3632	60.6573	66.7362	64.3196	62.6609	96.9285	110.94	80.5002	88.2014	79.232	78.1447
orf19.1356		Ortholog(s) have thiosulfate sulfurtransferase activity, role in tRNA wobble position uridine thiolation and mitochondrion localization	1569	1809	1539	1795	2455	1419	1453	929	1135	958	1008	1401	55.2267	57.3573	50.11	81.9045	83.2373	63.4725	69.1489	55.2991	54.8558	61.2772	50.151	47.57
orf19.1357	FCY21	High affinity, high capacity, hypoxanthine-adenine-guanine-cytosine/H+ symporter; similar to S. cerevisiae Fcy2; mutation confers resistance to 5-fluorocytosine (5-FC); flow model biofilm induced	5240	5882	5968	3176	4183	3881	3248	2846	3659	2792	7796	5198	111.283	112.525	117.243	87.4373	85.5711	104.742	93.2628	102.214	106.699	107.751	234.026	106.489
orf19.1358	GCN4	bZIP transcription factor; amino acid control response; required for Efg1-dependent pseudohyphal induction by amino acid starvation, not by serum; human whole blood and PMN induced; required for biofilm formation; Spider biofilm induced	7447	7481	5603	5213	5811	4797	5594	4249	4531	5613	6727	10170	214.745	194.324	149.459	194.871	161.411	175.788	218.102	207.208	179.406	294.134	274.193	282.9
orf19.1359		Ortholog(s) have protein complex binding activity, role in ER-associated protein catabolic process, sporulation resulting in formation of a cellular spore and cytoplasm, extrinsic to membrane, nucleus localization	4803	5941	5176	3974	5444	3974	2814	1963	2861	2447	2657	4665	101.892	113.531	101.574	109.289	111.247	107.136	80.7136	70.4248	83.3389	94.3345	79.6734	95.4663
orf19.136		Predicted membrane transporter, member of the drug:proton antiporter (12 spanner) (DHA1) family, major facilitator superfamily (MFS); Hap43p-repressed gene	1924	2306	1983	1489	1918	1431	896	636	990	1045	1309	1905	31.7938	34.3258	30.3124	31.897	30.53	30.0507	20.0188	17.7734	22.4633	31.3806	30.5752	30.367
orf19.1360		Ortholog(s) have role in mitochondrial genome maintenance and mitochondrion localization	552	692	679	502	576	456	326	291	394	294	403	529	27.6327	31.2043	31.4423	32.5766	27.7746	29.0086	22.0646	24.6351	27.0821	26.7448	28.5156	25.5452
orf19.1360.1		Putative adhesin-like protein	767	835	869	563	783	557	560	538	553	281	333	610	63.3727	62.1467	66.4181	60.3022	62.3174	58.4843	62.5589	75.1737	62.7384	42.1911	38.8906	48.6191
orf19.1361	TIM23	Protein involved in mitochondrial matrix protein import	8657	11086	10473	7342	9895	7926	4939	3849	5878	5585	6846	11594	339.417	391.531	379.837	373.163	373.7	394.91	261.818	255.206	316.444	397.921	379.399	438.5
orf19.1362	SMM1	Putative dihydrouridine synthase; Hap43-induced gene; rat catheter biofilm induced; Spider biofilm induced	1279	1462	1472	815	1176	865	765	669	808	767	1674	1238	38.5828	39.7279	41.0763	31.8712	34.1721	33.1602	31.2017	34.1292	33.4685	42.0462	71.3792	36.0258
orf19.1363		Putative protein of unknown function; Plc1-regulated; transcript induced by Mnl1 under weak acid stress; flow model, rat catheter, Spider biofilm induced	1175	1365	1413	1124	1578	1207	817	441	798	800	1465	1480	39.1465	40.9649	43.5469	48.5444	50.6411	51.1022	36.802	24.8468	36.5056	48.4343	68.99	47.5649
orf19.1364		Ortholog of S. pombe Stm1 G-protein coupled receptor; PQ-loop domains; constitutive expression independent of MTL or white-opaque status; Hap43-repressed	1941	2286	1949	1791	2404	1844	1441	1022	1154	1040	1519	2075	61.0396	64.757	56.6967	73.0129	72.8217	73.6927	61.2694	54.3517	49.8302	59.4329	67.5207	62.9468
orf19.1365		Putative monooxygenase; mutation confers hypersensitivity to toxic ergosterol analog; constitutive expression independent of MTL or white-opaque status	888	988	1031	680	924	727	668	485	571	329	415	786	18.982	19.0243	20.3867	18.8432	19.0257	19.7487	19.3063	17.5326	16.7597	12.78	12.5392	16.2077
orf19.1366		Has domain(s) with predicted oxidoreductase activity, acting on paired donors, with incorporation or reduction of molecular oxygen, 2-oxoglutarate as one donor, and incorporation of one atom each of oxygen into both donors activity	10796	12991	16151	10254	11650	14449	5939	4447	11190	6792	7954	20412	355.756	385.617	492.321	438.026	369.79	605.068	264.604	247.818	506.314	406.719	370.482	648.85
orf19.1367	MTW1	Kinetochore component; amount of Nuf2p and Mtw1p protein detected at each centromere is consistent with a single kinetochore microtubule attachment site	882	996	1006	612	829	644	377	303	447	397	347	710	31.5834	32.1273	33.3233	28.4092	28.5947	29.3058	18.2526	18.3489	21.9785	25.8338	17.5636	24.5255
orf19.1367.1		Ortholog of C. parapsilosis CDC317 : CPAR2_407330, Candida tenuis NRRL Y-1498 : CANTEDRAFT_114646, Debaryomyces hansenii CBS767 : DEHA2B05654g and Pichia stipitis Pignal : PICST_44644	1025	1088	896	963	1415	808	939	754	721	992	921	1290	87.4514	83.6173	70.7149	106.509	116.289	87.6055	108.318	108.79	84.4654	153.802	111.07	106.17
orf19.1368		Protein of unknown function; flow model biofilm induced; Spider biofilm induced	3228	4070	3692	2524	3250	2686	2028	1612	2709	1332	1776	2705	47.1484	53.549	49.8832	47.7903	45.7253	49.8559	40.0493	39.8176	54.3304	35.3545	36.6665	38.1127
orf19.1369		Protein with predicted peptidase domains; Hap43-repressed gene	1158	1375	1241	1075	1427	967	1155	779	1040	576	585	1132	30.5221	32.6462	30.2578	36.7309	36.2302	32.3899	41.1606	34.7232	37.6392	27.589	21.7949	28.7821
orf19.137		Putative transferase involved in phospholipid biosynthesis; induced by alpha pheromone in SpiderM medium	5754	5901	5696	4931	6151	4678	2870	1729	2859	3516	3928	6443	168.274	155.453	154.091	186.939	173.274	173.854	113.481	85.5105	114.806	186.855	162.373	181.763
orf19.1370		Protein of unknown function; expression regulated by white-opaque switch; repressed by alpha pheromone in SpiderM medium	380	534	573	297	397	363	155	120	222	197	250	400	17.2812	21.8754	24.1048	17.5091	17.3909	20.9785	9.53049	9.22885	13.8626	16.2803	16.0703	17.5477
orf19.1371		Ortholog of C. parapsilosis CDC317 : CPAR2_806590, Candida tenuis NRRL Y-1498 : CANTEDRAFT_92769, Debaryomyces hansenii CBS767 : DEHA2B13376g and Candida dubliniensis CD36 : CD36_23880	1282	1746	1521	1043	1384	988	746	593	763	598	752	1181	32.3563	39.6953	35.5107	34.125	33.647	31.6887	25.4567	25.3105	26.4421	27.427	26.8276	28.7534
orf19.1372		Protein of unknown function; transcript regulated by Mig1 and Tup1	875	870	913	475	844	477	813	679	524	298	252	561	36.6496	32.825	35.3746	25.7913	34.0521	25.3896	46.0411	48.0958	30.1365	22.6822	14.9195	22.667
orf19.1373	INP51	Putative phosphatidylinositol-4,5-bisphosphate phosphatase; involved in maintenance of phosphoinositide levels; affects hyphal growth, virulence, cell integrity; interacts with Irs4p	1504	1853	1745	1454	1977	1444	893	615	884	896	856	1615	20.6893	22.9614	22.2052	25.9287	26.1967	25.2431	16.609	14.3071	16.6975	22.3983	16.6443	21.4309
orf19.1374		Ortholog of Candida tenuis NRRL Y-1498 : CANTEDRAFT_104074, Debaryomyces hansenii CBS767 : DEHA2B13310g, Candida dubliniensis CD36 : CD36_23840 and Pichia stipitis Pignal : PICST_58235	1097	1310	1256	929	1374	958	1057	1040	1061	624	758	1235	71.2804	76.676	75.4941	78.2523	85.9985	79.1055	92.8608	114.281	94.663	73.6811	69.6187	77.4106
orf19.1375	LEU42	Putative alpha-isopropylmalate synthase; fungal-specific; induced by human blood or polymorphonuclear cells; regulated by Gcn2 and Gcn4; stationary phase enriched protein; Spider biofilm induced	13897	15537	11225	10970	15347	9048	13823	8674	9377	9093	9646	15690	270.54	272.459	202.142	276.844	287.789	223.841	363.836	285.566	250.654	321.681	265.43	294.647
orf19.1376		Ortholog(s) have SNAP receptor activity, phosphatidic acid binding activity, role in ascospore-type prospore membrane assembly and Golgi apparatus, endoplasmic reticulum, plasma membrane, prospore membrane localization	4157	4524	4131	3090	4973	2936	3897	3391	3278	2119	3148	3490	115.38	113.109	106.064	111.18	132.957	103.558	146.243	159.168	124.928	106.878	123.503	93.4429
orf19.1377	IPK2	Putative inositol polyphosphate multikinase; moderately induced at 42 deg	2654	3153	2584	1652	3045	1840	2416	1570	1587	908	1444	1509	91.6903	98.123	82.58	73.9861	101.333	80.7825	112.853	91.7273	75.2836	57.0054	70.5152	50.2899
orf19.1378	SUP35	Translation factor eRF3; shows prion-like aggregation in some, not all, studies; partially complements S. cerevisiae sup35 mutant translation defect; species barrier with S. cerevisiae Sup35p prion; gene not regulated by yeast-hyphal switch	10109	11463	10635	6520	9034	5805	7378	5660	6955	4591	7735	8513	159.784	163.21	155.497	133.595	137.545	116.601	157.673	151.292	150.946	131.868	172.813	129.8
orf19.138	FIG1	S. cerevisiae Fig1 ortholog; an integral membrane protein required for mating; role in thigmotropism; transcript is opaque-specific and a-specific; activated by Cph1 or alpha pheromone	1247	1459	1531	1255	1748	1183	521	378	680	614	551	1042	61.4057	64.7175	69.7393	80.1131	82.9133	74.0294	34.6876	31.4783	45.9782	54.9438	38.3519	49.4971
orf19.1381		Ortholog of S. cerevisiae/S. pombe Lsb5; predicted role in actin cortical patch localization, actin filament organization, endocytosis; flow model biofilm induced; Spider biofilm repressed	2767	3300	3062	2395	4344	2592	3078	1849	2171	1366	1451	2410	73.276	78.721	75.0097	82.2197	110.811	87.2298	110.208	82.8068	78.9429	65.7371	54.3141	61.5657
orf19.1382	YEA4	Putative uridine diphosphate-N-acetylglucosamine (UDP-GlcNAc) transporter; required for cell wall chitin synthesis; induced by alpha pheromone in SpiderM medium	618	730	758	479	615	495	417	335	445	287	387	588	22.2109	23.6333	25.2004	22.3168	21.2909	22.6079	20.2632	20.361	21.9603	18.7442	19.6599	20.3857
orf19.1383		Protein of unknown function; induced by alpha pheromone in SpiderM medium	2305	2752	2695	1998	2615	2281	1380	1157	1612	1168	1491	2642	42.174	45.3572	45.6134	47.39	46.0878	53.0366	34.1386	35.8	40.4985	38.835	38.5606	46.6311
orf19.1386		Ortholog(s) have SNAP receptor activity and role in ER to Golgi vesicle-mediated transport, retrograde vesicle-mediated transport, Golgi to ER, vesicle fusion	1158	1257	1221	938	1291	926	641	547	705	547	829	1061	81.1561	79.3546	79.1568	85.2184	87.1524	82.4709	60.7386	64.8301	67.8426	69.6639	82.1221	71.7295
orf19.1387		Ortholog(s) have 4 iron, 4 sulfur cluster binding activity, role in iron-sulfur cluster assembly, tRNA wobble uridine modification and cytoplasm localization	1388	1419	1384	1002	1443	919	1332	980	970	795	981	1288	55.1916	50.8265	50.9072	51.6498	55.2701	46.4383	71.6113	65.9001	52.961	57.4458	55.1373	49.4048
orf19.1388		Putative 66S pre-ribosomal particle component; Hap43-induced; F-12/CO2 early biofilm induced	3874	4250	4172	2772	3442	2731	2593	1973	2679	2383	4531	4249	234.269	231.51	233.378	217.304	200.497	209.872	212.008	201.771	222.449	261.871	387.296	247.863
orf19.1389		Ortholog(s) have poly(A) RNA binding activity, role in mRNA metabolic process and cytoplasm localization	7215	8507	7782	5359	8724	5556	11912	10557	9231	3793	4243	6077	327.356	347.684	326.615	315.2	381.277	320.349	730.74	810.031	575.088	312.734	272.114	265.977
orf19.139	TRA1	Subunit of the NuA4 histone acetyltransferase complex	9869	11600	11715	7961	10133	8633	4947	3559	5942	4301	5153	8906	33.3296	35.289	36.5982	34.8532	32.9637	37.0507	22.5888	20.3265	27.5544	26.3958	24.5986	29.0141
orf19.1390	PMI1	Phosphomannose isomerase; cell wall biosynthesis enzyme; drug target; functional homolog of S. cerevisiae, E. coli phosphomannose isomerase; Gcn4-regulated; induced on adherence to polystyrene, phagocytosis; 3-AT, Spider biofilm repressed	3180	3654	3489	1783	2780	1826	2664	2208	2387	987	1078	1915	81.8386	84.7079	83.0599	59.484	68.9154	59.7185	92.6955	96.0963	84.3498	46.1589	39.2141	47.5411
orf19.1391		Protein with similarity to trimeric LpxA-like enzymes; Hap43-repressed gene	111	110	133	83	80	89	87	72	68	40	55	113	11.4944	10.2607	12.7401	11.1418	7.9798	11.7119	12.1808	12.6087	9.66877	7.52712	8.0504	11.2878
orf19.1392		Ortholog(s) have chaperone binding, protein disulfide isomerase activity, unfolded protein binding activity, role in ER-associated protein catabolic process, protein retention in ER lumen and endoplasmic reticulum membrane localization	2465	2952	2756	2058	2675	1963	1626	1224	1524	1140	1234	2165	44.5408	48.0487	46.0659	48.2063	46.5592	45.0753	39.7242	37.4023	37.8118	37.4329	31.5173	37.7371
orf19.1393		Ortholog(s) have NAD transporter activity, pyruvate secondary active transmembrane transporter activity, role in NAD transmembrane transport, mitochondrial pyruvate transport and endoplasmic reticulum, mitochondrion localization	1151	1240	1372	941	1073	960	713	538	695	578	766	1158	29.1813	28.3189	32.1769	30.9269	26.2041	30.9299	24.4407	23.0669	24.1944	26.6296	27.4506	28.321
orf19.1394		Putative protein of unknown function; mutant is viable; protein level decreases in stationary phase cultures; Spider biofilm induced	1057	1223	1109	651	974	660	894	646	730	528	737	1002	53.5271	55.7892	51.9506	42.7364	47.5115	42.4737	61.2111	55.3233	50.7601	48.5893	52.7545	48.9482
orf19.1395		Ortholog(s) have inorganic phosphate transmembrane transporter activity, role in phosphate ion transport, transmembrane transport and mitochondrion localization	962	1097	1022	865	1363	848	1155	797	854	355	416	653	30.8205	31.6589	30.2883	35.9251	42.0631	34.5253	50.0311	43.1817	37.5685	20.6681	18.8387	20.1812
orf19.1396		Ortholog(s) have ARF GTPase activator activity, role in ER to Golgi vesicle-mediated transport, intra-Golgi vesicle-mediated transport and Golgi apparatus, clathrin-coated vesicle localization	1574	1762	1662	1202	1626	1225	1191	1003	1066	755	1000	1619	38.9005	39.2266	37.9963	38.5099	38.7089	38.4737	39.7975	41.9206	36.175	33.9082	34.9336	38.5982
orf19.1397		Has domain(s) with predicted heme binding activity	671	739	745	597	741	602	402	316	409	375	546	789	24.7039	24.5082	25.3723	28.4928	26.2786	28.1655	20.0107	19.6747	20.6761	25.0889	28.4138	28.0214
orf19.1400		Ortholog of C. parapsilosis CDC317 : CPAR2_406130, Candida tenuis NRRL Y-1498 : CANTEDRAFT_116273, Debaryomyces hansenii CBS767 : DEHA2B11176g and Candida dubliniensis CD36 : CD36_23640	1901	2168	2131	1460	2175	1560	1787	1295	1353	1057	1027	1649	29.4659	30.2706	30.5549	29.3364	32.4741	30.7283	37.4503	33.9456	28.7962	29.7728	22.5009	24.6563
orf19.1401	EAP1	GPI-anchored cell wall adhesin; Efg1-regulated; mutant suppresses cell adhesion, filamentation, invasive growth defects of S. cerevisiae flo8 or flo11 mutant; biofilm induced; required for biofilm formation; Bcr1-repressed in a/a biofilms	6012	7384	7267	5677	6965	6304	2939	2003	3729	4269	4964	8073	99.641	110.239	111.413	121.971	111.194	132.774	65.8586	56.1405	84.8618	128.574	116.29	129.069
orf19.1402	CCT2	Chaperonin of the cytosolic TCP1 ring complex; protein present in exponential and stationary-phase yeast cells, but higher amounts in stationary phase; GlcNAc-induced protein	6444	7329	6890	4499	6353	4600	4770	3767	4198	3356	4604	6087	142.884	146.385	141.321	129.319	135.69	129.617	143.001	141.254	127.812	135.225	144.296	130.197
orf19.1403		Ortholog(s) have ATP:ADP antiporter activity, calcium ion binding activity, role in ADP transport, ATP transport, mitochondrial transport and mitochondrion localization	2118	2463	2446	1928	2180	1892	1475	1342	1511	1253	2278	2397	42.584	44.6077	45.4922	50.2511	42.22	48.3414	40.0965	45.6299	41.7144	45.7804	64.7392	46.4899
orf19.1404		Predicted tRNA dihydrouridine synthase; Spider biofilm induced	4670	5338	5168	2923	3579	3144	2270	1927	2618	1862	3700	3585	125.363	129.079	128.332	101.718	92.5455	107.254	82.3897	87.4806	96.4992	90.8324	140.394	92.8351
orf19.1405	PHO13	Putative 4-nitrophenylphosphatase; Hap43p-repressed gene; transcription is regulated upon yeast-hyphal switch	1296	1491	1415	953	1211	939	690	562	731	609	684	1088	45.4544	47.1056	45.9078	43.3293	40.9124	41.8517	32.72	33.3337	35.2038	38.8146	33.9094	36.8103
orf19.1406		Ortholog(s) have DNA-directed DNA polymerase activity, role in error-free translesion synthesis, error-prone translesion synthesis and mitochondrion, nuclear chromatin, zeta DNA polymerase complex localization	865	946	979	723	941	716	747	640	644	482	446	920	29.3416	28.9057	30.7192	31.7924	30.7466	30.8644	34.2596	36.7133	29.9954	29.7113	21.3843	30.104
orf19.1409	VAC7	Ortholog of S. cerevisiae Vac7; integral vacuolar membrane protein involved in vacuole inheritance and morphology; mutants are viable	1773	1986	2076	1500	1837	1661	927	735	1125	894	1057	1802	28.518	28.7749	30.8886	31.2766	28.4617	33.9514	20.1597	19.9929	24.8464	26.131	24.0314	27.9599
orf19.1409.1		Ribosomal 60S subunit protein L22B; Spider biofilm repressed	7713	7746	7350	2442	3781	2008	5955	5209	4439	3264	5418	5142	472.243	427.213	416.284	193.823	222.992	156.237	492.967	539.354	373.189	363.162	468.894	303.7
orf19.1409.2		Protein of unknown function; Spider biofilm induced	1868	2093	2123	1329	1921	1477	2122	2329	1932	1199	1302	1969	62.2347	62.8129	65.4282	57.3982	61.6486	62.5335	95.5861	131.22	88.3819	72.5909	61.314	63.2806
orf19.1409.3		Protein of unknown function; Spider biofilm induced	162	192	174	130	197	118	96	45	95	62	71	131	23.1197	24.6827	22.9709	24.0508	27.0816	21.4007	18.5239	10.8607	18.6163	16.0793	14.3225	18.0347
orf19.1411		Putative cytochrome P450; Hap43-repressed gene	1344	1696	1638	1269	1542	1224	659	500	750	591	834	1177	29.2715	33.2733	33.0004	35.8282	32.3497	33.877	19.4055	18.4159	22.4289	23.3906	25.6747	24.7282
orf19.1412		Ortholog of C. parapsilosis CDC317 : CPAR2_302330, Candida tenuis NRRL Y-1498 : CANTEDRAFT_105448, Debaryomyces hansenii CBS767 : DEHA2C10582g and Candida dubliniensis CD36 : CD36_44020	969	1066	977	637	891	670	720	565	658	546	829	1027	55.0359	54.5386	51.3307	46.9007	48.7462	48.3587	55.2903	54.2685	51.3156	56.3538	66.5534	56.2682
orf19.1413	YFH1	Frataxin; may be required for iron storage or delivery; role in oxidative stress resistance; transcript regulated by Nrg1, repressed if iron absent induced by macrophage interaction; Hap43-repressed gene	527	626	585	474	653	474	730	617	555	410	480	678	26.1478	27.9784	26.8497	30.4874	31.2089	29.8868	48.9712	51.7709	37.811	36.9671	33.6634	32.4507
orf19.1414		Protein of unknown function; transcript is upregulated in an RHE model of oral candidiasis; Hap43-repressed	3520	3854	3211	2619	4239	2335	4027	3290	2874	3157	2524	4005	131.319	129.515	110.812	126.66	152.331	110.7	203.124	207.567	147.222	214.026	133.097	144.131
orf19.1415	FRE10	Major cell-surface ferric reductase under low-iron conditions; 7 transmembrane regions and a secretion signal predicted; Tup1, Rim101, Ssn6, Hog1, caspofungin repressed; ciclopirox olamine induced; rat catheter biofilm induced	2618	2898	3013	1911	2407	2229	945	680	1225	1101	1764	2671	42.196	42.075	44.9222	39.9282	37.3696	45.6551	20.5934	18.5348	27.1106	32.2475	40.1877	41.5284
orf19.1416	COX11	Cytochrome oxidase assembly protein; transcript regulated by Nrg1; protein repressed during the mating process; Hap43-repressed gene; rat catheter biofilm induced	951	1006	961	850	1092	874	1124	983	979	804	1139	1500	34.8166	33.1763	32.5454	40.3406	38.5096	40.6625	55.6373	60.8606	49.2141	53.4896	58.9417	52.9745
orf19.1417		Ortholog of C. parapsilosis CDC317 : CPAR2_401720, Candida tenuis NRRL Y-1498 : CANTEDRAFT_102588, Debaryomyces hansenii CBS767 : DEHA2G16698g and Candida dubliniensis CD36 : CD36_43970	323	406	460	301	384	325	194	153	208	180	267	424	30.3995	34.4203	40.0481	36.7239	34.8126	38.871	24.6865	24.3519	26.88	30.7854	35.5197	38.4946
orf19.1418	SEC15	Predicted exocyst subunit; cellular bud tip-associated protein; ortholog of S. cerevisiae SEC15	3242	3736	3848	2531	3412	2745	2029	1651	1961	1463	1680	2702	46.067	47.8198	50.5792	46.6216	46.701	49.5674	38.981	39.6735	38.2609	37.7771	33.7427	37.0367
orf19.1420		Ortholog(s) have cytosol, nucleus localization	477	582	564	452	580	468	359	246	298	235	241	486	22.0242	24.2063	24.0891	27.0544	25.7959	27.4603	22.4115	19.2085	18.8929	19.7177	15.7287	21.6465
orf19.1421		Ortholog(s) have ureidoglycolate hydrolase activity and cytosol, nucleus localization	671	859	821	680	874	642	445	299	529	364	415	692	38.0555	43.8846	43.0723	49.9944	47.7471	46.2708	34.1231	28.6776	41.1956	37.5149	33.2687	37.8591
orf19.1422	FZO1	Putative mitochondrial biogenesis protein; rat catheter and Spider biofilm induced	2054	2386	2422	1826	2535	2001	2398	1997	1986	1525	2958	2711	29.2816	30.64	31.9395	33.7453	34.8107	36.2509	46.2208	48.1448	38.8754	39.5068	59.6054	37.2815
orf19.1424		Predicted membrane transporter, member of the oxalate:formate antiporter (OFA) family, major facilitator superfamily (MFS)	1309	1530	1490	1458	1949	1375	1119	820	1032	1177	1007	1895	28.3363	29.8345	29.8366	40.9146	40.6401	37.8253	32.7512	30.0188	30.6749	46.3006	30.8124	39.5714
orf19.1426		Ortholog of S. cerevisiae Skg6; localizes to the cell cortex, cell bud neck, cell bud tip, incipient cellular bud site, and is membrane-bound; Spider biofilm induced	1904	2313	2364	1962	2066	2030	1193	1309	1370	1454	2101	2809	28.6853	31.3901	32.9458	38.3186	29.9822	38.8657	24.3012	33.351	28.341	39.8075	44.7417	40.8239
orf19.1427		Putative transporter; fungal-specific; Spider biofilm induced	986	1183	1059	867	987	926	589	396	641	417	465	967	24.0803	26.0252	23.9244	27.4487	23.2189	28.7391	19.4488	16.3552	21.4953	18.5067	16.0521	22.7814
orf19.1428	DUO1	Subunit of the Dam1 (DASH) complex, which acts in chromosome segregation by coupling kinetochores to spindle microtubules	654	715	667	424	683	471	395	276	416	266	310	617	27.7784	27.3564	26.2068	23.346	27.9441	25.423	22.684	19.8251	24.2618	20.5314	18.6116	25.2804
orf19.1429	SOH1	Subunit of the RNA polymerase II mediator complex; involved in control of cytokinesis, morphogenesis, biofilm formation, virulence; cell-cycle regulated periodic mRNA expression	1345	1670	1571	1176	1519	1210	763	550	844	667	739	1296	57.1283	63.8954	61.7255	64.7521	62.148	65.3117	43.8174	39.5064	49.2235	51.4828	44.3676	53.1011
orf19.1430		Ortholog of C. parapsilosis CDC317 : CPAR2_402120, Lodderomyces elongisporus NRLL YB-4239 : LELG_04437, Candida dubliniensis CD36 : CD36_43870 and Candida orthopsilosis Co 90-125 : CORT0E02170	611	725	679	520	665	467	261	197	336	223	298	517	19.9332	21.3058	20.4911	21.9916	20.8976	19.3611	11.5125	10.8687	15.0513	13.2205	13.7418	16.2703
orf19.1433		Protein of unknown function; Hap43-repressed; colony morphology-related gene regulation by Ssn6; Spider biofilm induced	1543	1816	1581	2118	3464	2135	2472	1878	1932	1754	1515	2720	46.0862	48.8591	43.6814	82.0066	99.6607	81.0364	99.8269	94.8588	79.2343	95.2012	63.9604	78.3689
orf19.1433.1		Protein of unknown function; ORF added to Assembly 21 based on comparative genome analysis; overlaps orf19.1433.2, which is annotated as a blocked reading frame	22	20	15	29	27	19	13	9	15	14	15	27	7.25565	5.94166	4.5762	12.3985	8.57745	7.96314	5.79683	5.01964	6.79275	8.39053	6.99259	8.58988
orf19.1434		Ortholog(s) have protein kinase activator activity	3150	3746	3736	2705	3239	2774	1740	1334	1949	1381	1623	3015	48.7102	52.1796	53.4411	54.2243	48.2459	54.5121	36.3791	34.8852	41.383	38.807	35.4749	44.9745
orf19.1435	TEF1	Translation elongation factor 1-alpha; at cell surface; binds human plasminogen; macrophage/pseudohyphal-induced; induced in RHE model of oral candidiasis, in clinical oral candidiasis isolates; possibly essential; Spider biofilm repressed	13000	14487	12386	5863	10025	5406	12032	9026	9030	5023	6749	9193	327.895	329.15	288.989	191.703	243.566	173.278	410.32	385.002	312.737	230.23	240.615	223.675
orf19.1438		Protein with homology to NADH dehydrogenase; regulated by Sef1p-, Sfu1p-, and Hap43p	933	1117	1092	732	851	749	373	230	497	343	394	711	29.9403	32.2888	32.4158	30.4511	26.3054	30.5445	16.1837	12.4818	21.8994	20.0021	17.8716	22.0097
orf19.1439	IPK1	Ortholog of S. cerevisiae/S. pombe Ipk1; an inositol pentakisphosphate 2-kinase, a nuclear protein required for synthesis of 1,2,3,4,5,6-hexakisphosphate; Spider biofilm induced	1317	1352	1367	1171	1676	1182	873	654	854	867	984	1651	36.1958	33.4714	34.7537	41.7203	44.3698	41.2826	32.44	30.3967	32.2278	43.3011	38.2262	43.7713
orf19.144	SNU114	Protein similar to S. cerevisiae Snu114p, which is an RNA helicase involved in pre-mRNA splicing; likely to be essential for growth, based on an insertional mutagenesis strategy	3241	3822	3477	2458	3236	2597	1860	1448	1951	1442	2228	3080	40.7163	43.2518	40.4068	40.0303	39.1596	41.4609	31.5934	30.7634	33.6549	32.9202	39.5638	37.3259
orf19.1440		Ortholog of C. parapsilosis CDC317 : CPAR2_403340, Candida tenuis NRRL Y-1498 : CANTEDRAFT_94387, Debaryomyces hansenii CBS767 : DEHA2G17622g and Candida dubliniensis CD36 : CD36_43090	1819	2137	1925	1562	1929	1359	1115	874	1082	972	1133	1787	44.8426	47.4555	43.8984	49.9179	45.8068	42.575	37.1643	36.4372	36.6257	43.5443	39.4803	42.4964
orf19.1440.1			424	465	433	345	402	331	116	94	218	117	135	340	83.2025	82.1955	78.5993	87.7622	75.9866	82.5422	30.7767	31.1943	58.7392	41.7219	37.4453	64.3605
orf19.1440.2			728	681	532	440	640	371	302	163	228	273	320	476	63.4921	53.5007	42.92	49.746	53.7661	41.1187	35.6114	24.041	27.3039	43.2672	39.4486	40.0465
orf19.1441		Ortholog of C. parapsilosis CDC317 : CPAR2_213950, Candida tenuis NRRL Y-1498 : CANTEDRAFT_112720, Debaryomyces hansenii CBS767 : DEHA2A01848g and Candida dubliniensis CD36 : CD36_16230	3585	4070	4087	2423	3381	2620	2082	1862	2295	1628	3400	3234	62.5049	63.9211	65.9158	54.7641	56.782	58.0502	49.0794	54.9011	54.9426	51.5807	83.791	54.392
orf19.1442	PLB4.5	Phospholipase B; Hog1-induced; regulated by Ssn6; putative GPI-anchor; repressed during cell wall regeneration; clade-associated gene expression; Hap43-induced; rat catheter and Spider biofilm repressed	2904	3014	2975	1650	2436	1633	4926	4757	3804	1087	1204	1932	49.1046	45.9085	46.5342	36.1682	39.6774	35.0904	112.62	136.03	88.3216	33.4012	28.777	31.5139
orf19.1444		Ortholog(s) have phosphatidylinositol-4,5-bisphosphate binding activity, role in actin cortical patch assembly, actin filament organization, endocytosis and actin cortical patch, mating projection tip localization	2305	2469	2257	2081	2976	2066	2353	1722	1981	1510	2033	2714	49.7323	47.9859	45.0463	58.2047	61.8502	56.6468	68.641	62.8315	58.6886	59.2042	62.001	56.4869
orf19.1445	ESC4	Protein similar to S. cerevisiae Esc4; a protein that represses transposition; transposon mutation affects filamentation; rat catheter biofilm repressed	1717	1889	1961	1572	1748	1550	763	548	900	690	821	1596	23.8958	23.6814	25.2458	28.361	23.4333	27.4132	14.3572	12.8976	17.1987	17.4505	16.1506	21.4266
orf19.1446	CLB2	B-type mitotic cyclin (cyclin-dependent protein kinase regulatory subunit); essential; required for wild-type mitotic exit; role in cell polarization; interacts with catalytic subunit Cdk1; Spider biofilm repressed	3724	3786	3739	3087	4600	2841	2813	2887	2700	2978	3744	4735	55.2776	50.6226	51.3398	59.401	65.7715	53.5905	56.455	72.4707	55.0306	80.3288	78.554	67.7999
orf19.1447		Ortholog of C. parapsilosis CDC317 : CPAR2_214050, Candida tenuis NRRL Y-1498 : CANTEDRAFT_92180, Debaryomyces hansenii CBS767 : DEHA2A01738g and Candida dubliniensis CD36 : CD36_16290	1576	1702	1779	1199	1452	1140	808	743	997	558	752	1412	30.4093	29.5824	31.7531	29.9907	26.9871	27.9532	21.0792	24.2446	26.4147	19.5655	20.5098	26.2817
orf19.1448	APT1	Adenine phosphoribosyltransferase; flucytosine induced; repressed by nitric oxide; protein level decreased in stationary phase yeast cultures	2166	2130	1968	1064	1558	907	2227	1684	1847	1389	1641	2062	134.933	119.526	113.408	85.925	93.4906	71.8033	187.575	177.41	157.989	157.243	144.498	123.913
orf19.1448.1v1			7	6	6	1	3	2	0	0	2	2	0	3	68.6813	53.0293	54.4568	12.7192	28.3532	24.9372	0	0	26.9446	35.6597	0	28.3943
orf19.1448.1v2			37	22	37	23	54	28	45	48	53	31	33	52	363.03	194.441	335.817	292.541	510.358	349.121	596.962	796.45	714.032	552.726	457.665	492.168
orf19.1449		Protein of unknown function; induced in azole-resistant strain that overexpresses MDR1; protein present in exponential and stationary growth phase yeast cultures; Spider biofilm induced	155	162	172	170	213	160	131	92	111	228	138	276	8.82903	8.31229	9.06295	12.553	11.687	11.5819	10.089	8.86229	8.68171	23.6006	11.111	15.1656
orf19.145	RPB4	Protein similar to S. cerevisiae Rpb4p, which is a component of RNA polymerase II; transposon mutation affects filamentous growth	3305	3597	3631	2549	3391	2764	1598	1282	1793	1460	1956	3127	93.9244	92.0814	95.4538	93.9063	92.8272	99.8211	61.4013	61.6129	69.9662	75.3993	78.5722	85.7244
orf19.1450		Ortholog of Candida dubliniensis CD36 : CD36_16320, Candida tropicalis MYA-3404 : CTRG_01238 and Candida albicans WO-1 : CAWG_03918	459	581	581	767	980	707	361	244	371	417	392	676	16.2876	18.5715	19.0714	35.2824	33.4975	31.8818	17.3199	14.6424	18.0768	26.8899	19.6619	23.1399
orf19.1451	SRB9	Subunit of the RNA polymerase II mediator complex; transposon mutation affects filamentous growth; suppresses S. cerevisiae diploid filamentous (flo8, ste7, ste12, tec1) or haploid invasive (flo8) mutant growth defects	3510	4263	4080	2963	3796	2967	2318	1817	2503	1527	1927	3290	27.1172	29.6672	29.1579	29.6747	28.249	29.1294	24.2128	23.7393	26.5521	21.438	21.0432	24.519
orf19.1453	SPT5	Protein similar to S. cerevisiae Spt5p transcription elongation factor; transposon mutation affects filamentous growth	7335	8701	8365	6128	8395	6582	6565	5379	6145	4128	6074	8690	93.8002	100.23	98.9531	101.587	103.411	106.964	113.51	116.327	107.901	95.9293	109.792	107.2
orf19.1456		Ortholog of Candida albicans WO-1 : CAWG_03922	257	329	297	282	373	296	131	76	194	95	106	181	96.0604	110.772	102.69	136.64	134.295	140.598	66.2028	48.0398	99.5667	64.5272	56.0029	65.2619
orf19.1457		Putative RNA polymerase transcription factor TFIIH core component; possibly an essential gene, disruptants not obtained by UAU1 method	1748	1968	1835	1432	1892	1292	1240	976	1151	766	1191	1586	53.596	54.3551	52.0459	56.9182	55.8795	50.342	51.4051	50.6078	48.4582	42.6803	51.6173	46.9098
orf19.1458		Ortholog(s) have tRNA-specific adenosine deaminase activity, role in tRNA modification and cytoplasm, nucleus localization	499	617	596	450	471	417	395	297	371	310	437	564	22.4587	25.0146	24.8136	26.2551	20.4195	23.8505	24.0367	22.6057	22.9276	25.3544	27.8009	24.4868
orf19.1459	PPE1	Protein similar to S. cerevisiae Ppe1p; shows genetic interaction with some genes involved in diploid filamentous growth and haploid invasive growth in S. cerevisiae	1203	1379	1327	963	1231	1084	781	694	762	638	755	1313	42.306	43.6843	43.1685	43.9016	41.6999	48.4443	37.1348	41.2736	36.7953	40.7723	37.5298	44.5421
orf19.1460		Putative glutamine-dependent NAD synthetase, involved in NAD salvage pathway	4501	5134	5068	3758	5341	3750	4415	3551	3917	3427	4087	5773	79.8952	82.0904	83.2163	86.4742	91.3219	84.5903	105.959	106.596	95.4699	110.544	102.544	98.8515
orf19.1461		S. pombe ortholog SPCC576.01c is a predicted sulfonate dioxygenase; possibly transcriptionally regulated upon hyphal formation; Spider biofilm induced	1203	1406	1318	1106	1567	1124	946	638	784	838	725	1370	36.1789	38.089	36.6662	43.1184	45.3941	42.957	38.4658	32.448	32.3748	45.7975	30.8192	39.7448
orf19.1462	SMP2	Putative Mg2+-dependent phosphatidate phosphatase; transcript regulated by Nrg1	4707	5077	5078	4049	6174	4298	6044	5030	5251	3246	4100	6011	74.3692	72.2571	74.2167	82.9306	93.9629	86.2964	129.112	134.398	113.918	93.1977	91.5643	91.6148
orf19.1464	BMT5	Putative beta-mannosyltransferase involved in beta-1,2-mannosylation of phospholipomannan; 9-member family includes Bmt1, Bmt2, Bmt3, and Bmtp with roles in mannosylation of cell wall phosphopeptidomannan; Spider biofilm induced	1483	1903	1567	1310	1896	1275	1344	1031	1100	919	1529	1506	25.6625	29.6634	25.0834	29.3864	31.6036	28.0379	31.4449	30.1712	26.1367	28.8989	37.3988	25.1392
orf19.1465		Has domain(s) with predicted N-acetyltransferase activity and role in metabolic process	232	274	262	185	283	233	174	151	135	115	133	216	11.8712	12.6293	12.4013	12.2714	13.9487	15.1509	12.0378	13.0665	9.48506	10.6933	9.61945	10.6618
orf19.1466	REX2	Putative 3'-5' RNA exonuclease with a predicted role in 3'-end processing of U4 and U5 snRNAs, 5S and 5.8S rRNAs; rat catheter biofilm induced	837	931	918	668	881	692	847	663	752	520	794	884	37.585	37.6585	38.1322	38.8851	38.1071	39.4887	51.4241	50.3477	46.3669	42.4327	50.3968	38.2923
orf19.1467	COX13	Cytochrome c oxidase; flucytosine induced; repressed by nitric oxide	5498	5315	4842	5963	7917	5368	5210	4642	4853	5253	6043	6301	307.813	268.047	250.765	432.778	426.957	381.92	394.379	439.506	373.073	534.438	478.221	340.3
orf19.1468	CDC55	Ortholog(s) have protein phosphatase type 2A regulator activity	3607	3801	3665	2940	4457	3024	3383	2826	2972	1886	2264	3571	68.5863	65.1048	64.4651	72.4696	81.6346	73.0718	86.9735	90.874	77.5963	65.1689	60.85	65.5014
orf19.147	YAK1	Predicted serine-threonine protein kinase; involved in hyphal growth regulation and biofilm formation; flow model biofilm induced; induced in core caspofungin response	2984	3507	3354	2417	3295	2548	1801	1353	1773	1329	1596	2628	39.4315	41.745	40.9984	41.4036	41.9411	42.7879	32.1775	30.2356	32.1702	31.9137	29.8106	33.4996
orf19.1470	RPS26A	Ribosomal protein; regulated by Nrg1, Tup1; repressed upon phagocytosis by murine macrophage; alternatively spliced intron in 5'-UTR; Spider biofilm repressed	15239	14892	13621	4761	7747	3865	11766	9984	8202	4962	8266	9115	1291.74	1137.1	1068.04	523.161	632.548	416.338	1348.47	1431.2	954.642	764.336	990.394	745.325
orf19.1471	COX4	Putative cytochrome c oxidase subunit IV; Mig1-regulated; macrophage/pseudohyphal-induced gene; macrophage-induced protein; repressed by nitric oxide; 5'-UTR intron; Hap43-repressed	5676	5539	5098	4917	6938	4326	4711	4269	4360	4199	4936	5839	278.802	245.081	231.64	313.092	328.268	270.033	312.868	354.615	294.064	374.807	342.706	276.67
orf19.1473		2-hydroxyacid dehydrogenase domain-containing protein; Hap43-repressed gene; induced by alpha pheromone in SpiderM medium	293	354	367	303	410	381	154	150	175	162	198	322	10.5112	11.4396	12.1789	14.0911	14.168	17.3694	7.46961	9.1002	8.6203	10.561	10.0402	11.1432
orf19.1474	SLA1	Protein required for assembly of the cortical actin cytoskeleton; contains three SH3 domains; transcription is regulated by Nrg1 and Mig1; flow model biofilm repressed	8732	9533	9374	7790	9575	8669	5339	4119	5886	3522	3910	7892	87.6023	86.1501	86.9935	101.311	92.5297	110.522	72.4195	69.8828	81.0817	64.2094	55.4462	76.3763
orf19.1476		Ortholog(s) have mRNA (N6-adenosine)-methyltransferase activity and role in mRNA methylation, meiosis	477	569	509	399	469	378	204	138	242	171	173	359	12.4472	13.3749	12.2866	13.4972	11.7887	12.5349	7.19742	6.08988	8.671	8.1088	6.38105	9.03685
orf19.1477		Protein of unknown function; possible ER protein; Hap43p-repressed; Spider biofilm induced	518	573	537	543	791	493	870	793	614	516	610	703	30.617	30.5078	29.3607	41.6054	45.0349	37.0303	69.5257	79.2652	49.8313	55.423	50.9631	40.0828
orf19.1478	STT3	Putative oligosaccharyltransferase complex component; flow model and rat catheter biofilm repressed	4181	4908	4992	3092	4440	3158	3743	3408	3243	1568	1978	3192	70.1537	74.1821	77.4827	67.2555	71.7619	67.3379	84.9149	96.7045	74.7168	47.8106	46.9126	51.6658
orf19.1479		Ortholog of the mitochondria localized S. cerevisiae Pib2 protein of unknown function; has a FYVE zinc finger domain; Spider biofilm induced	2471	2873	2707	2177	2519	2172	1360	1031	1582	1123	1705	2443	35.4582	37.1367	35.9328	40.4967	34.8187	39.6078	26.3862	25.0195	31.171	29.284	34.5829	33.8171
orf19.1480		Putative succinate dehydrogenase; enzyme of citric acid cycle; repressed by nitric oxide; Efg1, Hap43 repressed	1909	1889	1553	1736	2123	1561	2024	1657	1514	1993	2323	3258	116.157	103.537	87.4122	136.933	124.432	120.704	166.512	170.506	126.493	220.372	199.794	191.232
orf19.1481	HAP42	Predicted transcription factor; possibly an essential gene, disruptants not obtained by UAU1 method	3864	4890	4438	3314	4193	3427	2160	1555	2391	2122	2759	4295	56.3958	64.2899	59.918	62.7018	58.9488	63.5625	42.6243	38.381	47.9171	56.2811	56.9187	60.4704
orf19.1482	HSK3	Subunit of the Dam1 (DASH) complex, which acts in chromosome segregation by coupling kinetochores to spindle microtubules; expression regulated during planktonic growth	313	369	415	252	348	304	210	206	203	170	175	335	26.081	27.6969	31.988	27.2206	27.9318	32.1907	23.6588	29.0284	23.2261	25.7416	20.6116	26.9274
orf19.1483		Ortholog(s) have copper ion binding activity, role in mitochondrial respiratory chain complex IV assembly and extrinsic to mitochondrial inner membrane, mitochondrial intermembrane space localization	821	933	898	619	887	631	631	527	557	387	596	761	61.0253	62.4702	61.7452	59.6451	63.5084	59.6037	63.4147	66.2451	56.849	52.274	62.619	54.5659
orf19.1484		Ortholog of S, cerevisiae Spc24; a component of the conserved kinetochore-associated Ndc80 complex involved in chromosome segregation, spindle checkpoint activity and kinetochore clustering; Hap43-induced gene	1015	1087	948	650	908	580	430	267	415	305	314	548	48.1683	46.4675	41.6163	39.9877	41.507	34.9784	27.5904	21.4281	27.0423	26.3028	21.0629	25.0868
orf19.1485		Mitochondrial ribosomal protein of the large subunit; rat catheter biofilm induced	920	934	1029	519	831	624	911	889	811	427	716	812	68.5138	62.6558	70.8868	50.1043	59.6117	59.0543	91.7281	111.961	82.93	57.7864	75.3696	58.3332
orf19.1486		Protein with a life-span regulatory factor domain; regulated by Sef1, Sfu1, and Hap43; flow model biofilm induced; Spider biofilm induced	1468	1815	1813	928	1239	1051	1288	1620	1361	690	894	1484	56.1538	62.5395	64.1521	46.0171	45.6526	51.0897	66.6136	104.796	71.4846	47.9634	48.3375	54.7592
orf19.1488		Ortholog of C. parapsilosis CDC317 : CPAR2_210300, Debaryomyces hansenii CBS767 : DEHA2B04334g, Candida dubliniensis CD36 : CD36_16630 and Pichia stipitis Pignal : psti_CGOB_00055	1058	1242	1259	919	1213	961	662	419	720	489	546	1082	35.3085	37.337	38.8668	39.7582	38.9937	40.7562	29.8707	23.6474	32.9934	29.6558	25.756	34.8329
orf19.149		Protein of unknown function; transcript detected on high-resolution tiling arrays	194	265	317	198	239	263	118	77	136	126	158	313	91.7327	112.874	138.657	121.368	108.858	158.036	75.4394	61.5729	88.3004	108.268	105.602	142.77
orf19.1490	MSB2	Mucin family adhesin-like protein; cell wall damage sensor; required for Cek1 phosphorylation by cell wall stress; Rim101-repressed; activation releases extracellular domain into medium; Spider biofilm induced	21410	26460	29401	18408	24038	23259	7330	5371	10158	4860	6285	12430	152.167	169.402	193.297	169.601	164.567	210.074	70.4372	64.5559	99.1319	62.7694	63.1397	85.2207
orf19.1490.1		Predicted ORF in retrotransposon Tca16 with similarity to the Gag-Pol region of retrotransposons; added to Assembly 21 based on comparative genome analysis; overlaps orf19.1490.2, which is annotated as blocked reading frame	85	103	97	96	100	68	95	79	75	68	68	108	11.6235	12.6876	12.2702	17.018	13.1722	11.8169	17.5645	18.2693	14.0825	16.898	13.1438	14.2466
orf19.1491		Ortholog(s) have RNA binding activity, role in mRNA splicing, via spliceosome and U1 snRNP, U2-type prespliceosome localization	2958	3538	3441	2254	2955	2391	1511	1093	1546	1375	1693	2549	58.6023	63.1391	63.061	57.8879	56.3916	60.1967	40.4738	36.6195	42.0559	49.5024	47.4096	48.7142
orf19.1492	PRP39	Putative component of the U1 snRNP; involved in splicing; Hap43-induced gene; Spider biofilm induced	1475	1694	1671	1172	1478	1202	677	608	800	644	903	1502	24.529	25.3762	25.7054	25.2659	23.6757	25.4021	15.222	17.0989	18.2675	19.4618	21.2261	24.0951
orf19.1493	RAD7	Protein similar to S. cerevisiae Rad7p, which is a subunit of the Nucleotide Excision Repair Factor 4; induced under hydroxyurea treatment	3720	4281	4067	3356	4095	3284	2466	1754	2317	2079	2085	3996	70.7692	73.362	71.5707	82.7639	75.0405	79.3929	63.4291	56.4297	60.5241	71.8726	56.0661	73.3325
orf19.1494	RAD23	S. cerevisiae Rad23 ortholog; binds damaged DNA; Spider biofilm repressed	6138	6686	6197	4317	5281	4109	4914	3514	4133	3378	3947	5693	169.049	165.873	157.88	154.129	140.101	143.813	182.985	163.668	156.298	169.065	153.655	151.25
orf19.1495		Ortholog(s) have role in L-methionine salvage from methylthioadenosine and cytosol, nucleus localization	682	743	612	467	714	415	631	524	463	376	383	508	29.1252	28.5824	24.1767	25.8535	29.3713	22.5222	36.4341	37.8436	27.1498	29.1797	23.1194	20.9276
orf19.1496		Putative transcription factor with zinc finger DNA-binding motif; Hap43p-repressed gene	637	783	750	657	841	677	369	302	377	570	565	833	24.6305	27.2722	26.826	32.932	31.3236	33.266	19.291	19.7478	20.016	40.0513	30.8799	31.0706
orf19.1497	ZCF6	Putative transcription factor with zinc cluster DNA-binding motif	2908	3598	3262	2789	3450	2505	1382	947	1547	1749	1789	3151	72.6935	81.0189	75.4301	90.3789	83.0731	79.5767	46.7092	40.0339	53.0997	79.4508	63.2127	75.9835
orf19.1499	CTF1	Putative zinc-finger transcription factor, similar to A. nidulans FarA and FarB; activates genes required for fatty acid degradation; induced by oleate; null mutant displays carbon source utilization defects and slightly reduced virulence	3963	4300	3925	2890	3801	2761	2385	1668	2153	1870	2933	3666	45.187	44.1654	41.399	42.7175	41.7473	40.0068	36.7682	32.1634	33.7081	38.7471	47.271	40.3229
orf19.150	TIM17	Predicted component of the Translocase of the Inner Mitochondrial membrane (TIM23 complex), involved in protein import into mitochondria	3826	4390	4011	2993	3793	3045	2236	1725	2218	1594	2572	3299	152.135	157.243	147.535	154.279	145.28	153.868	120.212	115.998	121.101	115.181	144.56	126.542
orf19.1500		Ortholog of C. parapsilosis CDC317 : CPAR2_210210, Candida tenuis NRRL Y-1498 : CANTEDRAFT_128446, Debaryomyces hansenii CBS767 : DEHA2B04092g and Candida dubliniensis CD36 : CD36_16720	4511	5404	5082	3590	4710	3408	2421	1703	2441	2016	2457	4087	102.1	110.177	106.401	105.333	102.686	98.0231	74.0867	65.1843	75.8613	82.9182	78.6049	89.2331
orf19.1502		Has domain(s) with predicted aminoacyl-tRNA hydrolase activity and role in translation	1202	1359	1392	977	1203	1028	727	450	706	533	664	1123	37.6791	38.3743	40.3641	39.7017	36.3247	40.9512	30.8123	23.8553	30.388	30.3621	29.421	33.9583
orf19.1504		Putative patatin-like phospholipase; fungal-specific (no human or murine homolog)	3758	4127	3946	2908	4281	2915	2775	2088	2483	2743	2990	4611	53.6321	53.0551	52.0937	53.7997	58.851	52.8669	53.5457	50.3936	48.657	71.138	60.316	63.4794
orf19.1505		Ortholog(s) have cytoplasm localization	2532	2665	2460	1869	2870	1775	2600	2187	2049	1599	2007	2544	75.0544	71.1597	67.454	71.8191	81.9474	66.8634	104.203	109.632	83.398	86.1328	84.0917	72.7444
orf19.1506		Ortholog of Candida albicans WO-1 : CAWG_03962	117	149	163	107	122	122	49	30	64	43	54	120	10.8043	12.3943	13.9238	12.8089	10.8521	14.3169	6.11789	4.685	8.11508	7.21586	7.04853	10.6896
orf19.1507	AMN1	Putative negative regulator of exit from mitosis; Plc1-regulated; rat catheter biofilm induced	3017	3663	3661	2295	3478	2500	1567	989	1615	1717	1781	2927	54.1411	59.2125	60.7731	53.3891	60.1204	57.0124	38.0202	30.0141	39.7947	55.9925	45.1761	50.6692
orf19.1508		Protein of unknown function; transcript detected on high-resolution tiling arrays	0	0	0	0	0	0	0	0	0	0	0	0	0	0	0	0	0	0	0	0	0	0	0	0
orf19.1509	ROD1	Protein similar to S. cerevisiae Rod1;a membrane protein with a role in drug tolerance; repressed by Rgt1; mutant is viable	2878	3263	3423	2283	2725	2282	1486	1431	1776	1188	1996	2351	36.7083	37.4899	40.3868	37.7482	33.4796	36.9884	25.6263	30.8666	31.1041	27.5358	35.9854	28.9265
orf19.151	TPO5	Putative polyamine transporter; mutation confers hypersensitivity to toxic ergosterol analog; hyphal induced; macrophage induced	2162	2565	2484	1608	2115	1837	1210	924	1650	798	1217	1947	35.0913	37.5021	37.2954	33.8336	33.067	37.8905	26.5536	25.3625	36.773	23.5372	27.9208	30.4846
orf19.1510	SRD1	Sur7 family protein with PalI-like domains; not required for stress responses; mutant is viable	3213	3887	3639	2978	3293	3032	1944	1901	2253	1591	1858	3277	55.722	60.7232	58.3792	66.9512	55.0109	66.8225	45.5833	55.7538	53.6511	50.1411	45.5465	54.8229
orf19.1513	FAB1	Phosphatidylinositol 3-phosphate 5-kinase; required for hyphal growth on solid media, and for wild-type vacuolar morphology and acidification; not required for wild-type virulence in mouse systemic infection or for adherence to HeLa cells	41479	42551	42309	37909	42324	36352	17689	12191	23077	23020	28400	49265	203.006	187.592	191.546	240.514	199.53	226.092	117.052	100.901	155.082	204.736	196.468	232.589
orf19.1514		Ortholog(s) have enzyme binding, phosphatidylinositol-4-phosphate binding activity and role in endoplasmic reticulum unfolded protein response, protein localization to Golgi apparatus, retrograde vesicle-mediated transport, Golgi to ER	2192	2265	2268	1968	2469	1822	2126	1831	1820	1392	1478	2425	66.6369	62.025	63.7789	77.5563	72.2996	70.3882	87.3839	94.1324	75.9708	76.8991	63.51	71.1141
orf19.1515	CHT4	Chitinase; similar to S. cerevisiae sporulation-specific Cts2p; functionally complements A. gossypii cts2 mutant sporulation defect; homozygous null mutation causes no obvious defects; transcription decreases upon yeast-to-hyphal switch	1265	1553	1545	1040	1562	1198	1111	724	938	629	688	1337	34.9625	38.6641	39.5003	37.2618	41.5847	42.0772	41.5164	33.8398	35.5972	31.5915	26.8778	35.6462
orf19.1516		Ortholog(s) have ubiquitin-specific protease activity, role in negative regulation of gluconeogenesis, proteasomal ubiquitin-dependent protein catabolic process, protein deubiquitination and nucleoplasm localization	2517	2826	2772	2246	3256	2297	2930	2391	2402	1528	1495	2820	39.1376	39.5829	39.8717	45.2729	48.7681	45.3889	61.5989	62.8735	51.2844	43.176	32.8583	42.299
orf19.1517	ARO3	3-deoxy-D-arabinoheptulosonate-7-phosphate synthase; aromatic amino acid synthesis; GCN-regulated; feedback-inhibited by phe if expressed in S. cerevisiae; decreased in stationary phase; flow model biofilm repressed	3661	3863	3879	1767	2573	1810	4443	3734	2615	1265	1460	2776	111.641	106.114	109.421	69.8516	75.5792	70.142	183.186	192.563	109.495	70.1004	62.9315	81.6603
orf19.1519		Protein of unknown function; Hap43-repressed gene	3259	3850	3857	2952	3798	3032	1708	1269	2025	1550	1925	3352	36.5964	38.9438	40.0648	42.9722	41.0818	43.2673	25.9319	24.0986	31.2233	31.6295	30.5546	36.3101
orf19.1522		Ortholog of C. parapsilosis CDC317 : CPAR2_211990, Debaryomyces hansenii CBS767 : DEHA2G03036g, Candida dubliniensis CD36 : CD36_16850 and Pichia stipitis Pignal : psti_CGOB_00069	4315	5051	4990	4022	5347	4286	2064	1504	2518	2604	2931	4827	46.4733	49.0031	49.7145	56.1542	55.4719	58.6613	30.0556	27.3934	37.2374	50.9649	44.6202	50.1498
orf19.1523	FMO1	Putative oxidoreductase; mutation confers hypersensitivity to toxic ergosterol analog, and to amphotericin B	1019	1180	1147	869	1058	836	516	415	551	553	625	907	24.1207	25.1607	25.1154	26.6657	24.1236	25.1478	16.5143	16.6127	17.9089	23.7875	20.9117	20.7106
orf19.1524	SPR3	Septin; mutant has no obvious phenotype	775	899	887	594	818	692	277	189	347	275	360	698	20.621	21.5473	21.8319	20.4886	20.9654	23.3987	9.96511	8.50447	12.6777	13.2969	13.5395	17.9157
orf19.1525		Ortholog(s) have role in nuclear-transcribed mRNA catabolic process, nonsense-mediated decay and cytoplasm localization	1672	1923	1874	1411	1900	1604	1357	1029	1240	1172	1303	1945	40.1346	41.5802	41.6114	43.9064	43.9316	48.9288	44.0409	41.771	40.8701	51.1232	44.21	45.0373
orf19.1526	SNF2	Protein involved in transcriptional regulation; ortholog of S. cerevisiae Snf2p, which is the catalytic subunit of the SWI/SNF chromatin remodeling complex; interacts with Swi1p; SWI/SNF complex is essential for hyphal growth and virulence	11395	12966	12510	10119	11915	11115	6010	4072	7954	4754	6147	11865	81.5191	83.5555	82.787	93.8426	82.1069	101.049	58.1317	49.2639	78.1324	61.8033	62.1586	81.8808
orf19.1527		Protein of unknown function; Spider biofilm induced	337	399	351	391	428	288	317	222	286	264	329	494	21.5408	22.9736	20.7539	32.3986	26.3522	23.3939	27.3959	23.9973	25.1015	30.6651	29.725	30.4599
orf19.1528		Putative mitochondrial RNA polymerase specificity factor; possibly an essential gene, disruptants not obtained by UAU1 method	1535	1677	1615	876	1274	950	1342	1257	1223	765	1411	1257	46.0224	45.2917	44.7913	34.0473	36.7935	36.1961	54.4011	63.7342	50.3487	41.6802	59.7972	36.3551
orf19.1529		Protein of unknown function; macrophage-induced gene	974	1066	967	826	900	739	344	230	436	300	362	682	37.1849	36.6597	34.1503	40.8795	33.0972	35.8533	17.7566	14.8495	22.8557	20.8131	19.5348	25.1166
orf19.1530		Ortholog of Candida albicans WO-1 : CAWG_03981	2836	3004	3136	2034	2555	2160	1005	723	1287	1404	1389	2519	213.633	203.839	218.524	198.624	185.393	206.773	102.358	92.1039	133.12	192.193	147.897	183.046
orf19.1531		Ortholog(s) have RNA binding, protein heterodimerization activity, role in mRNA cleavage, mRNA polyadenylation and mRNA cleavage factor complex, mitochondrion localization	3206	3507	3289	2429	3181	2356	1924	1449	1796	1428	1978	2797	49.1693	48.4496	46.661	48.292	46.9932	45.918	39.896	37.5816	37.8214	39.7985	42.8795	41.3802
orf19.1532	SAM37	Protein of the mitochondrial outer membrane, component of the Sorting and Assembly Machinery (SAM) involved in insertion of proteins into the outer membrane; mutants show loss of mtDNA	1985	2346	2369	1608	2155	1710	1062	796	1099	863	1108	1714	65.5208	69.7543	72.3342	68.8054	68.5183	71.7286	47.3955	44.4333	49.8101	51.7651	51.6954	54.5757
orf19.1533		Possible vacuolar protein; Hap43-induced gene	3636	4035	3688	2858	3210	2498	1576	1230	1584	1514	2154	2910	84.388	84.3577	79.1786	85.9878	71.7633	73.6761	49.4546	48.2768	50.4793	63.8544	70.6636	65.1508
orf19.1534		Ortholog of S. cerevisiae Zrt3, vacuolar membrane zinc transporter; predicted Kex2 substrate; induced in oralpharyngeal candidasis; flow model biofilm induced; Spider biofilm induced	2635	3332	3506	2161	2878	2506	1282	932	1528	1389	1540	2825	49.5043	56.3886	60.9304	52.6302	52.0827	59.8302	32.5645	29.6111	39.4173	47.4212	40.8955	51.1977
orf19.1535		Protein of unknown function; Hap43-induced gene	3415	3627	3681	2922	3319	3020	1329	911	1690	1778	1895	3632	138.888	132.876	138.484	154.053	130.023	156.084	73.0789	62.6568	94.3759	131.405	108.937	142.491
orf19.1536		Putative vacuolar transporter; Hap43-induced; required for normal filamentous growth; mRNA binds She3 and is localized to hyphal tips	2964	2974	3068	2119	2653	2262	1936	1635	1839	1573	2141	3059	50.1624	45.3383	48.0303	46.4888	43.2492	48.6485	44.2995	46.7944	42.7349	48.3767	51.2165	49.9401
orf19.1538	TLG2	Putative syntaxin-like t-SNARE; macrophage/pseudohyphal-repressed	1538	1564	1579	1117	1483	1175	651	511	718	584	661	1186	40.702	37.2838	38.6546	38.3204	37.8043	39.5161	23.2935	22.8695	26.0907	28.0854	24.726	30.2771
orf19.1539		Protein of unknown function; F-12/CO2 early biofilm induced	646	698	690	399	583	492	360	219	370	198	265	452	21.1453	20.5808	20.8925	16.9306	18.3819	20.4656	15.9323	12.1228	16.6297	11.7775	12.2608	14.2722
orf19.154		Putative ortholog of S. cerevisiae Utp30; a U3-containing 90S preribosome complex protein; Hap43-induced; Spider biofilm induced	1504	1755	1754	985	1284	1142	871	724	998	746	1200	1384	48.5816	51.0653	52.41	41.2457	39.9512	46.8779	38.0396	39.5494	44.2645	43.7896	54.7897	43.1251
orf19.1541		Protein with a globin-like domain; repressed by alpha pheromone in SpiderM medium; Spider biofilm induced	4163	5042	4998	3716	4377	4020	1816	1216	2239	1974	2401	4349	56.3973	61.5289	62.6337	65.2598	57.1175	69.2079	33.263	27.8588	41.6493	48.5967	45.9767	56.8344
orf19.1542	HEX3	Protein similar to S. cerevisiae Hex3p, which is involved in DNA damage response; transposon mutation affects filamentous growth	2132	2613	2368	1924	2492	2096	1743	1508	1697	1492	2163	2778	44.4835	49.1106	45.7039	52.0397	50.0842	55.5751	49.1703	53.2096	48.6177	56.5703	63.7913	55.9131
orf19.1543	OPI1	Leucine zipper transcription factor; repressor of INO1 involved in inositol biosynthesis; functional homolog of S. cerevisiae Opi1; has putative Opi1-Sin3 interaction domain; interacts with ScSin3, but not CaSin3	2244	2807	2735	1925	2551	2041	1647	1258	1667	1507	1772	2575	47.8897	53.9617	53.9928	53.2559	52.4409	55.3527	47.5233	45.4021	48.849	58.444	53.4534	53.011
orf19.1544		Putative cis-golgi localized protein involved in ER to Golgi transport; Spider biofilm repressed	1771	2105	1968	1410	1976	1503	1426	1040	1283	1049	1132	1927	79.4349	85.049	81.654	81.9841	85.3729	85.67	86.4781	78.8865	79.0169	85.5019	71.7682	83.3766
orf19.1545		Ortholog(s) have structural constituent of ribosome activity and mitochondrial small ribosomal subunit localization	492	477	473	288	356	338	590	629	456	235	440	438	33.5813	29.3275	29.8644	25.4826	23.4058	29.3175	54.4476	72.6039	42.7365	29.148	42.4501	28.8388
orf19.1546		Membrane-localized protein of unknown function	1190	1250	1291	943	1304	1100	1035	992	1010	624	781	1041	49.2651	46.6151	49.44	50.6083	52.0009	57.8712	57.9331	69.4513	57.4136	46.9445	45.7021	41.5731
orf19.1547		Ortholog(s) have polynucleotide 3'-phosphatase activity and role in DNA repair	709	721	689	586	703	553	336	248	388	304	324	608	31.1599	28.5436	28.011	33.386	29.7608	30.8853	19.9656	18.4322	23.4143	24.279	20.1274	25.7764
orf19.1548		Ortholog(s) have role in mRNA splicing, via spliceosome and U4/U6 x U5 tri-snRNP complex localization	661	752	759	501	627	569	362	271	382	326	450	634	33.6035	34.437	35.6932	33.0171	30.7038	36.7598	24.882	23.2986	26.6654	30.1168	32.3362	31.0915
orf19.1549		Plasma membrane-associated protein identified in detergent-resistant membrane fraction (possible lipid raft component); repressed by nitric oxide; predicted transmembrane helix	2455	2333	2233	2352	3065	2012	1925	1633	1804	2003	1865	3031	93.0919	79.6892	78.3265	115.615	111.952	96.9539	98.6927	104.718	93.9286	138.022	99.9614	110.87
orf19.155	URE2	Functional homolog of S. cerevisiae Ure2p, which is a regulator of nitrogen utilization, and which also has an infectious prion form called [URE3]; forms [URE3] prion when expressed in S. cerevisiae	1897	2128	1841	1257	1786	1248	1220	1066	1057	853	1081	1552	45.5077	45.9847	40.8537	39.0904	41.2705	38.046	39.5704	43.2465	34.8172	37.1855	36.6552	35.9152
orf19.1551		Predicted protein of unknown function; overlaps CPR3/orf19.1552	59	69	62	55	46	33	29	18	27	17	30	43	10.3836	10.9388	10.0936	12.548	7.7982	7.38052	6.90061	5.35729	6.5247	5.43691	7.46294	7.30018
orf19.1552	CPR3	Putative peptidyl-prolyl cis-trans isomerase; macrophage-induced protein; protein levels decrease in stationary phase yeast cultures; predicted mitochondrial localization; overlaps orf19.1551	2001	2020	1755	1407	2272	1289	2687	2030	2006	1048	1263	1774	158.651	144.268	128.716	144.613	173.518	129.875	288.043	272.187	218.387	150.996	141.544	135.681
orf19.1553	ENT3	Putative epsin; induced during the mating process; transcript is upregulated in an RHE model of oral candidiasis	5489	5588	5413	4517	6200	4247	5510	4632	4732	3965	4681	6922	129.617	118.864	118.241	138.273	141.027	127.447	175.92	184.976	153.432	170.145	156.243	157.678
orf19.1555	SAC3	Putative nuclear pore-associated protein, required for small ribosomal subunit biogenesis; possibly an essential gene, disruptants not obtained by UAU1 method	4363	4948	4898	3294	4103	3284	2222	1914	2554	1649	2451	3655	43.1751	44.1064	44.836	42.2561	39.1102	41.2979	29.7294	32.0307	34.7032	29.6535	34.2834	34.8903
orf19.1557		Ortholog(s) have S-adenosylmethionine-dependent methyltransferase activity, role in protein methylation and cytosol, nucleus localization	701	746	737	463	730	567	460	339	439	250	291	476	30.4671	29.2063	29.6306	26.0862	30.5616	31.3165	27.0312	24.9166	26.1986	19.7452	17.8772	19.9567
orf19.1559	HOM2	Aspartate-semialdehyde dehydrogenase; forms a homodimer; conserved in bacteria, archaea, and fungi but not in mammals; ketoconazole-repressed; protein present in exponential and stationary growth phase yeast cultures; GlcNAc-induced protein	4167	4197	4012	2059	3106	1856	5285	3856	3033	1723	1779	3242	129.691	117.665	115.506	83.073	93.1167	73.4076	222.395	202.955	129.616	97.4492	78.2627	97.3348
orf19.156	FGR51	Protein lacking an ortholog in S. cerevisiae; transposon mutation affects filamentous growth; Hap43p-repressed gene	2735	3065	3154	2594	3127	2780	2109	1683	2198	1718	1669	3680	55.0175	55.539	58.6901	67.6443	60.5915	71.0666	57.3606	57.2538	60.7117	62.8021	47.4562	71.4103
orf19.1560	POB3	Protein involved in chromatin assembly and disassembly; ortholog of S. cerevisiae Pob3; transposon mutation affects filamentous growth; rat catheter biofilm repressed	3103	3358	3263	2384	3356	2250	3672	2956	2745	1770	2027	3036	69.6692	67.9148	67.7698	69.3878	72.5808	64.1976	111.469	112.238	84.6258	72.2171	64.3289	65.7553
orf19.1562		Protein of unknown function; flow model biofilm induced; Spider biofilm induced; repressed by alpha pheromone in SpiderM medium	1481	1431	1284	1300	2546	1257	1325	944	1087	1305	1420	1870	70.5389	61.3956	56.5716	80.2665	116.808	76.0827	85.3263	76.0365	71.0893	112.951	95.5993	85.9181
orf19.1563	ECM3	Ortholog(s) have role in fungal-type cell wall organization and endoplasmic reticulum localization	2504	2914	3227	2091	2574	2372	1585	1263	1838	1557	2166	3306	53.9963	56.6035	64.3707	58.4522	53.4661	65.0012	46.2117	46.0584	54.4222	61.0134	66.0208	68.7704
orf19.1564		Plasma membrane-localized protein of unknown function	1652	1715	1623	1910	2690	1532	2124	1779	1659	1817	1208	2233	97.4965	91.1733	88.6048	146.127	152.923	114.899	169.483	177.554	134.439	194.868	100.772	127.127
orf19.1565		Putative transcription factor with zinc finger DNA-binding motif	5088	5744	5607	4140	4991	3736	3526	2548	3843	2599	4290	5369	123.415	125.505	125.809	130.179	116.614	115.161	115.637	104.52	127.995	114.561	147.086	125.628
orf19.1566	UTP21	Putative U3 snoRNP protein; Hap43-induce; physically interacts with TAP-tagged Nop1; Spider biofilm induced	5548	6291	6029	2826	3542	3030	3837	3718	4243	2190	6697	4647	73.9855	75.5709	74.373	48.854	45.4988	51.3488	69.1825	83.8487	77.6935	53.0716	126.236	59.7796
orf19.1567		Ortholog(s) have Rab guanyl-nucleotide exchange factor activity, phosphatidylinositol binding activity	2467	2815	2728	2068	2862	2146	1839	1391	1697	1315	1493	2428	30.0313	30.868	30.7192	32.6343	33.5595	33.198	30.2678	28.6358	28.3654	29.0897	25.6897	28.5118
orf19.1569	UTP22	Putative U3 snoRNP protein; Ssr1-induced; repressed by prostaglandins; heterozygous null mutant is resistant to parnafungin	5086	5766	5900	2926	3805	3106	3042	3132	3285	2079	5092	4112	51.8192	52.9192	55.6066	38.6462	37.343	40.2155	41.9051	53.9651	45.9569	38.4925	73.3324	40.4145
orf19.1570	ERG7	2,3-epoxysqualene-lanosterol cyclase (lanosterol synthase), conversion of 2,3-oxidosqualene to lanosterol in sterol biosynthesis; fluconazole-induced; possibly essential, disruptants not obtained by UAU1 method; rat catheter biofilm induced	3826	4406	4884	3745	4980	4641	4014	3400	4280	2183	2107	5146	63.951	66.3394	75.5158	81.1469	80.1812	98.5806	90.7139	96.1077	98.2307	66.3077	49.7806	82.974
orf19.1571	ATO7	Putative fungal-specific transmembrane protein	817	900	1016	615	723	632	306	220	412	282	344	610	41.0555	40.7396	47.2284	40.0629	34.9968	40.3593	20.7905	18.696	28.4281	25.7517	24.4344	29.5698
orf19.1573		Ortholog(s) have endoplasmic reticulum, fungal-type vacuole membrane localization	13014	15781	15501	12309	14345	12670	6621	4661	7991	8657	10730	17453	120.093	131.179	132.32	147.247	127.511	148.58	82.6081	72.7379	101.253	145.171	139.958	155.362
orf19.1574		Putative TFIID subunit involved in RNA polymerase II transcription initiation; possibly an essential gene, disruptants not obtained by UAU1 method	15175	19748	21226	14148	16275	17737	7779	5749	12076	8265	11105	22926	313.126	367.06	405.152	378.445	323.483	465.101	217.024	200.613	342.148	309.914	323.893	456.339
orf19.1575	PRS1	Phosphoribosylpyrophosphate synthetase; enzyme of purine, pyrimidine, histidine, and tryptophan biosynthesis; essential; flucytosine induced; macrophage/pseudohyphal-induced	3987	3901	3775	2166	3043	2152	3638	2681	3209	2014	3847	3461	118.993	104.876	104.22	83.8014	87.4817	81.6196	146.802	135.316	131.506	109.23	162.289	99.6428
orf19.1576		Ortholog(s) have nuclear localization sequence binding, ubiquitin binding activity, role in response to ethanol and cytosol localization	1992	2280	2380	1578	2109	1956	1230	906	1401	1091	1345	2197	34.4857	35.5556	38.1141	35.4139	35.1695	43.0324	28.7904	26.5249	33.3034	34.3227	32.9128	36.6901
orf19.1577		Has domain(s) with predicted sequence-specific DNA binding, sequence-specific DNA binding transcription factor activity, zinc ion binding activity and role in regulation of transcription, DNA-dependent	1181	1455	1361	967	1193	870	455	318	558	539	582	983	34.9022	38.7338	37.2067	37.0465	33.9612	32.6738	18.1806	15.893	22.6432	28.9467	24.3119	28.0237
orf19.1578		Ortholog of S. cereviaie Rrp5, an RNA binding protein involved in synthesis of 18S and 5.8S rRNAs; Hap43-induced gene	10681	12147	11467	5909	7605	5926	6627	5489	6873	4597	9834	8985	79.8917	81.8433	79.3413	57.2956	54.7935	56.3285	67.0194	69.432	70.589	62.4844	103.971	64.8302
orf19.158		Ortholog of S. cerevisiae Apd1; required for normal localization of actin patches and normal tolerance of sodium ions and hydrogen peroxide; Hap43-induced; Spider biofilm induced	1624	1688	1487	979	1254	880	1383	1218	1242	859	2070	1384	53.5149	50.1055	45.3273	41.8205	39.804	36.851	61.6176	67.8755	56.1968	51.4387	96.4167	43.9941
orf19.1580		Protein of unknown function; Spider biofilm induced	8627	11028	9286	9200	10711	7714	4449	2538	4667	4941	5364	9462	142.022	163.537	141.411	196.336	169.85	161.381	99.0263	70.6582	105.495	147.814	124.818	150.261
orf19.1581		Planktonic growth-induced gene	181	208	250	229	271	232	87	59	116	88	75	169	21.3964	22.1488	27.3377	35.0926	30.8583	34.852	13.9051	11.7948	18.8288	18.904	12.5319	19.2716
orf19.1582		Predicted membrane transporter; member of the drug:proton antiporter (12 spanner) (DHA1) family, major facilitator superfamily (MFS); mRNA binds She3	96	141	122	134	180	137	66	42	65	76	116	162	5.82328	7.70442	6.84567	10.537	10.5174	10.5607	5.41295	4.30846	5.41391	8.37756	9.94598	9.4794
orf19.1584		Predicted MFS membrane transporter; monocarboxylate porter family member; colony morphology-related gene regulation by Ssn6; flow model biofilm induced; Spider biofilm induced	1291	1560	1543	1184	1447	1194	666	433	776	637	743	1364	29.682	32.3084	32.8166	35.2888	32.0462	34.8858	20.7031	16.8357	24.498	26.6142	24.1462	30.2518
orf19.1585	ZRT2	Zinc transporter; ciclopirox olamine, fluconazole, alkaline repressed; transcript induced by amphotericin B, interaction with macrophages; possibly essential (UAU1 method); induced in oralpharyngeal candidiasis; Spider biofilm induced	1477	1836	2192	996	1275	1137	1311	1744	1518	702	829	1408	41.4939	46.4624	56.9646	36.2728	34.5029	40.5921	49.7967	82.8566	58.5568	35.8384	32.9194	38.1572
orf19.1586	FGR22	Putative phosphatidylinositol-specific phospholipase C (PI-PLC); predicted type 2 membrane protein; no S. cerevisiae ortholog; role in, and regulated by, filamentation, Hap43p; almost identical to orf19.5797	115	141	162	117	159	139	96	51	92	59	80	146	4.99817	5.52022	6.5131	6.59199	6.65657	7.67724	5.64128	3.74852	5.49037	4.65986	4.91469	6.12118
orf19.1587	HGT20	Putative glucose transporter of the major facilitator superfamily; the C. albicans glucose transporter family comprises 20 members; 12 probable membrane-spanning segments; regulated by Nrg1	961	962	1025	992	1186	920	703	378	572	479	592	1012	23.426	21.1239	23.1131	31.3476	27.8484	28.4997	23.1699	15.5827	19.1457	21.2187	20.3981	23.7971
orf19.1588		Putative mitochondrial protein of unknown function; regulated by Sef1p-, Sfu1p-, and Hap43p	1222	1336	1112	990	1161	924	887	681	755	669	568	1219	60.6311	59.7111	51.0374	63.6762	55.4877	58.2604	59.5034	57.141	51.4366	60.3195	39.8351	58.3442
orf19.1589		Putative transcription factor component of the core factor (CF) rDNA transcription factor complex; Spider biofilm induced	1283	1474	1273	647	1007	650	1034	855	1011	506	925	969	31.5299	32.63	28.939	20.6119	23.8378	20.2995	34.3566	35.5335	34.1152	22.5972	32.1315	22.9715
orf19.1589.1		Has domain(s) with predicted pyridoxal phosphate binding, transferase activity, transferring nitrogenous groups activity and role in biosynthetic process	331	333	245	415	396	324	517	225	261	347	186	569	8.46844	7.67439	5.79831	13.7639	9.75913	10.5341	17.8838	9.73496	9.16889	16.1329	6.72638	14.0429
orf19.1590		Ortholog of C. parapsilosis CDC317 : CPAR2_212800, Debaryomyces hansenii CBS767 : DEHA2F08690g, Candida dubliniensis CD36 : CD36_18970 and Candida guilliermondii ATCC 6260 : PGUG_01488	2115	2485	2561	1698	2249	1749	1112	830	1178	1103	1281	2010	45.5078	48.1644	50.9736	47.3621	46.6129	47.8237	32.35	30.2016	34.8034	43.128	38.9599	41.7197
orf19.1591	ERG10	Acetyl-CoA acetyltransferase; role in ergosterol biosynthesis; soluble in hyphae; changes in protein abundance associated with azole resistance; fluconazole or ketoconazole induced; macrophage-downregulated protein; GlcNAc-induced protein	9611	11210	10007	3900	11480	3554	19033	17328	13225	3404	3007	5095	259.957	273.126	250.378	136.746	299.099	122.16	696.04	792.608	491.168	167.313	114.963	132.937
orf19.1592		Protein of unknown function; Spider biofilm induced	957	1207	1154	752	1111	801	790	707	761	527	777	990	41.5934	47.2546	46.3958	42.369	46.5123	44.2408	46.4231	51.9648	45.4149	41.6228	47.7339	41.5067
orf19.1595		Ortholog(s) have endoplasmic reticulum localization	962	1102	994	786	1146	772	632	525	579	536	539	981	23.0495	23.7844	22.0309	24.4133	26.4492	23.5061	20.4738	21.2727	19.0487	23.3378	18.2544	22.6739
orf19.1596	FGR28	Protein lacking an ortholog in S. cerevisiae; transposon mutation affects filamentous growth; possibly an essential gene, disruptants not obtained by UAU1 method	2331	2911	2817	2202	2826	2287	1418	1135	1602	1296	1232	2529	32.0208	36.0211	35.7962	39.2126	37.3941	39.924	26.3366	26.3671	30.2172	32.3521	23.9218	33.5127
orf19.1597	ABG1	Vacuolar membrane protein; depletion causes abnormal vacuolar morphology, cell separation defect, sensitivity to cell wall stress, increased hyphal branching; essential, no mammalian homolog; Cyr1-regulated; rat catheter biofilm repressed	1334	1502	1327	1115	1720	1062	1686	1579	1324	993	982	1562	51.9393	52.6786	47.7937	56.2772	64.5073	52.5463	88.7547	103.968	70.783	70.2582	54.0437	58.6666
orf19.1598	ERG24	C-14 sterol reductase, has a role in ergosterol biosynthesis; mutation confers increased sensitivity to dyclonine; rat catheter and Spider biofilm repressed	1635	1999	1600	771	1649	699	1854	1871	1264	434	441	729	45.867	50.515	41.5205	28.0385	44.5599	24.9194	70.3212	88.7633	48.689	22.1248	17.487	19.7279
orf19.1599		Ortholog of Candida albicans WO-1 : CAWG_06018	951	1256	1069	730	980	659	306	267	412	368	474	635	104.841	124.728	109.015	104.326	104.068	92.3237	45.6106	49.7781	62.3661	73.7235	73.8622	67.5296
orf19.1600		Has domain(s) with predicted DNA binding activity	2105	2492	2503	1875	2336	2118	1126	1088	1476	1329	1997	2575	30.2837	32.2945	33.3102	34.9684	32.372	38.7221	21.9022	26.4705	29.1571	34.7447	40.6095	35.7358
orf19.1601	RPL3	Ribosomal protein, large subunit; induced by ciclopirox olamine treatment; genes encoding cytoplasmic ribosomal subunits are downregulated upon phagocytosis by murine macrophages; Hap43-induced gene; Spider biofilm repressed	33096	31988	29273	7709	14105	6433	22886	19716	16996	10046	19734	18227	1020.35	888.349	834.833	308.097	418.876	252.036	953.973	1027.94	719.482	562.825	859.964	542.072
orf19.1604		Predicted Gal4-like DNA-binding transcription factor; Spider biofilm induced	3573	4004	4325	1599	2294	1832	1744	1457	1929	1001	2094	2106	42.9751	43.3812	48.1204	24.9316	26.5777	28.0018	28.3612	29.636	31.8579	21.8789	35.6003	24.435
orf19.1605	PMS1	Putative DNA mismatch repair factor; ortholog of S. cerevisiae PMS1 which is an ATP-binding protein involved in DNA mismatch repair	1452	1791	1820	1365	1661	1384	684	596	798	663	723	1424	25.0708	27.8562	29.0692	30.5528	27.6256	30.3679	15.968	17.403	18.9193	20.8028	17.6454	23.7182
orf19.1606		Protein of unknown function; Plc1-regulated	2288	2816	2939	1898	2346	2171	1020	791	1395	1030	1231	2365	51.3413	56.9204	61.0057	55.2109	50.7083	61.9082	30.946	30.0168	42.9819	42.0006	39.0447	51.1931
orf19.1607	ALR1	Putative transporter of divalent cations; hyphal-induced expression; rat catheter biofilm induced	6749	7249	7369	3968	5644	4489	4329	3293	4182	2680	5729	5510	76.2668	73.7901	77.0308	58.128	61.4361	64.4648	66.142	62.9309	64.8905	55.0349	91.5098	60.0644
orf19.1608		Ortholog(s) have cytosol, nucleus localization	1416	1671	1574	1385	1702	1363	1092	730	1178	769	740	1440	29.513	31.3726	30.3469	37.4212	34.1704	36.1013	30.7728	25.7306	33.7129	29.1262	21.8009	28.9523
orf19.1609		Ortholog(s) have role in endonucleolytic cleavage in ITS1 to separate SSU-rRNA from 5.8S rRNA and LSU-rRNA from tricistronic rRNA transcript (SSU-rRNA, 5.8S rRNA, LSU-rRNA) and nucleolus, spindle pole body localization	5453	6983	6317	3441	4626	3512	3960	3379	4145	2846	6056	5590	102.545	118.289	109.888	83.8843	83.7962	83.9286	100.686	107.459	107.03	97.257	160.975	101.405
orf19.1610		Putative protein of unknown function, transcription is activated in the presence of elevated CO2	880	998	983	738	953	766	486	305	470	410	457	863	30.4827	31.1405	31.4981	33.1394	31.7983	33.7192	22.7615	17.8668	22.3547	25.8085	22.3759	28.8371
orf19.1611		Protein of unknown function; Spider biofilm induced	1509	1878	1838	1195	1777	1329	910	714	978	681	790	1304	46.1957	51.7884	52.0497	47.424	52.4011	51.7029	37.6659	36.9647	41.1105	37.885	34.1848	38.5088
orf19.1613	ILV2	Putative acetolactate synthase; regulated by Gcn4p; induced by amino acid starvation (3-AT treatment); stationary phase enriched protein	10109	10910	9080	7397	7808	6997	11113	8283	6970	10470	8940	16825	178.793	173.817	148.556	169.596	133.022	157.265	265.747	247.747	169.269	336.51	223.498	287.057
orf19.1614	MEP1	Ammonium permease; Mep1 more efficient permease than Mep2, Mep2 has additional regulatory role; 11 predicted transmembrane regions; low mRNA abundance; hyphal downregulated; flow model biofilm induced	1609	1734	1785	1985	2090	2094	992	649	961	2334	3177	3693	33.7147	32.7293	34.5988	53.9189	42.1842	55.7592	28.104	22.9977	27.6495	88.8733	94.0964	74.6469
orf19.1616	FGR23	Protein of unknown function; repressed by a1/alpha2 in white-phase cells, a-specific, alpha factor-induced; Hap43-repressed; flow model biofilm induced; Tn mutation affects filamentous growth;	3019	3573	3604	2252	2945	2512	1350	952	1517	1345	1798	2863	28.5989	30.489	31.5813	27.6549	26.8727	30.2401	17.2907	15.251	19.7321	23.1534	24.0751	26.1623
orf19.1617		Protein similar to S. cerevisiae Ydr282cp; transposon mutation affects filamentous growth; Hap43p-repressed gene	2255	2520	2250	1647	2296	1681	1539	1181	1250	858	949	1672	67.1988	67.6456	62.0236	63.6248	65.9064	63.659	62.0079	59.517	51.1477	46.4633	39.9737	48.0641
orf19.1618	GFA1	Glucosamine-6-phosphate synthase, homotetrameric enzyme of chitin/hexosamine biosynthesis; inhibited by UDP-GlcNAc, FMDP, N-acyl peptide, kanosamine-6-P; functional homolog of S. cerevisiae Gfa1p; Cagrowth-phase regulated; catalytic Cys	13251	14106	12600	6043	12049	5441	10601	8350	7375	3486	5425	5787	205.069	196.644	180.377	121.233	179.615	107.006	221.816	218.532	156.716	98.0362	118.671	86.3922
orf19.1618.1		Ortholog(s) have cytosol localization	1022	1146	1168	994	1305	1000	1040	816	812	801	792	1501	56.4134	56.9823	59.6395	71.1271	69.3876	70.1469	77.6172	76.1724	61.5443	80.3473	61.7944	79.9248
orf19.1619		Putative kinase subunit of RNA polymerase II carboxy-terminal domain kinase I; possibly an essential gene, disruptants not obtained by UAU1 method	7142	7544	7881	5856	7223	5922	4248	3020	4417	3717	4149	7322	96.9555	92.2526	98.9678	103.056	94.4519	102.164	77.9706	69.3324	82.3343	91.6965	79.6139	95.8853
orf19.1620		Protein of unknown function; induced by alpha pheromone in SpiderM medium	935	1300	1189	770	949	756	420	274	499	287	382	663	66.9625	83.8664	78.7702	71.4872	65.4677	68.8049	40.669	33.1854	49.0706	37.3516	38.6702	45.804
orf19.1621	GPA2	G-protein alpha subunit; regulates filamentous growth, copper resistance; involved in cAMP-mediated glucose signaling; reports differ on role in cAMP-PKA pathway, MAP kinase cascade; Gpr1 C terminus binds Gpa2; regulates HWP1 and ECE1	3075	3407	3244	2503	3426	2415	2273	2141	2381	1832	1764	3222	59.2163	59.1007	57.7879	62.4849	63.5513	59.1005	59.182	69.7252	62.9589	64.1106	48.0162	59.8538
orf19.1622	YCG1	Putative condensin G	4886	5815	5741	3720	4798	3960	2308	2042	2640	2174	2592	4388	48.7562	52.2698	52.9937	48.1213	46.1187	50.2168	31.1391	34.4595	36.1728	39.4225	36.5599	42.2389
orf19.1623	CAP1	AP-1 bZIP transcription factor; apoptotic, oxidative stress response/resistance, multidrug resistance; nuclear in oxidative stress; complements S. cerevisiae yap1 mutant; oralpharyngeal candidasis-, human neutrophil, Spider biofilm induced	2766	2901	2773	2152	2740	2171	2314	1712	1995	1501	2033	2715	56.4219	53.305	52.3245	56.9057	53.8377	56.2772	63.8194	59.0576	55.8778	55.6396	58.6173	53.4238
orf19.1624		Non-catalytic subunit of N-terminal acetyltransferase of the NatC type; flow model biofilm repressed	2670	3076	3031	2097	2663	2099	1531	1272	1624	1312	1440	2400	46.8222	48.5905	49.1684	47.6713	44.9834	46.7768	36.3002	37.7228	39.1046	41.8102	35.6941	40.5996
orf19.1624.1		Ortholog of C. parapsilosis CDC317 : CPAR2_405060 and Candida orthopsilosis Co 90-125 : CORT0C04470	37	36	36	38	33	47	22	22	32	22	20	62	11.434	10.0213	10.291	15.2229	9.82316	18.4575	9.19207	11.4973	13.5784	12.3546	8.73615	18.4824
orf19.1625		Putative ubiquinone oxidoreductase; repressed by nitric oxide; Hap43p-repressed	1246	1246	1125	1231	1562	1072	1178	975	1042	1313	1405	2070	72.878	65.6479	60.8682	93.337	88.0035	79.6801	93.1574	96.4405	83.6848	139.557	116.158	116.793
orf19.1626		Deoxyhypusine synthase; catalyzes formation of deoxyhypusine, the first step in hypusine biosynthesis; Spider biofilm repressed	1885	2056	1943	953	1363	935	1550	1362	1465	1135	2163	2038	60.6888	59.6272	57.8668	39.7748	42.2701	38.2548	67.4718	74.1567	64.7643	66.4049	98.4343	63.2952
orf19.1628	LAP41	Putative aminopeptidase yscI precursor; mutant is viable; protein present in exponential and stationary growth phase yeast cultures; Spider biofilm repressed	4546	5465	5429	5542	7796	5886	6312	4675	5525	3559	3026	6490	99.8961	108.177	110.357	157.871	165.018	164.368	187.534	173.731	166.706	142.12	93.9899	137.573
orf19.163	PAN6	Ortholog(s) have pantoate-beta-alanine ligase activity, role in pantothenate biosynthetic process and cytosol, nucleus localization	769	852	908	613	665	513	659	635	577	472	710	664	28.6071	28.5504	31.246	29.5615	23.8293	24.2517	33.1457	39.9483	29.473	31.9079	37.3336	23.8279
orf19.1630		Ortholog(s) have cytoplasm localization	4905	5939	5344	3477	5278	3525	3791	3317	3433	1762	2173	3847	75.7591	82.6292	76.3523	69.6175	78.5246	69.1882	79.1669	86.6399	72.8066	49.4549	47.4405	57.3176
orf19.1631	ERG6	Delta(24)-sterol C-methyltransferase, converts zymosterol to fecosterol, ergosterol biosynthesis; mutation confers nystatin resistance; Hap43, GlcNAc-, fluconazole-induced; upregulated in azole-resistant strain; Spider biofilm repressed	6456	7491	6906	2421	6114	2547	13898	13176	9532	1625	1535	2702	176.691	184.678	174.839	85.8942	161.182	88.5845	514.278	609.834	358.209	80.8188	59.3817	71.3356
orf19.1632		Ortholog(s) have cytosol, nucleus localization	1475	1674	1309	1900	3095	1604	1547	970	1294	1616	812	1951	40.8529	41.7648	33.5375	68.2185	82.5718	56.4563	57.9315	45.4338	49.2114	81.3354	31.7892	52.1264
orf19.1633	UTP4	Putative U3 snoRNA-associated protein; Hap43-induced; physically interacts with TAP-tagged Nop1; Spider biofilm induced	4176	4483	4219	1859	2615	1886	3258	2939	3158	1821	5167	3706	70.3405	68.0202	65.7376	40.5921	42.4284	40.3705	74.1976	83.7184	73.0395	55.7394	123.02	60.2171
orf19.1634		Has domain(s) with predicted fatty-acyl-CoA binding activity	1609	1886	1784	1648	2213	1531	1608	1118	1396	1162	1254	2076	40.9252	43.2116	41.9749	54.3388	54.2196	49.4865	55.2987	48.0898	48.7552	53.7092	45.0843	50.9368
orf19.1635	RPL12	Ribosomal protein L12, 60S ribosomal subunit; downregulated by human whole blood or polymorphonuclear cells; genes encoding cytoplasmic ribosomal subunits are downregulated upon phagocytosis by macrophage; Tbf1p-activated; Hap43p-induced	32007	33650	31570	17248	23422	16145	22769	18772	19527	17206	22855	31602	1131.68	1071.73	1032.55	790.559	797.705	725.426	1088.47	1122.44	948.013	1105.52	1142.23	1077.86
orf19.1636	STE50	Protein with sterile alpha motif (SAM) and Ras-associated domain (RAD); similar to S. cerevisiae Rad50p, which is involved in signal transduction via interaction with and regulation of MAPKKK	1039	1126	1089	775	1054	810	900	892	920	601	940	1252	24.6984	24.1111	23.9465	23.8821	24.1343	24.469	28.9261	35.8587	30.0291	25.9619	31.5845	28.7096
orf19.1637		Ortholog(s) have cytosol, nucleus localization	554	647	636	739	925	719	654	514	544	543	439	988	22.6721	23.8512	24.0768	39.2052	36.464	37.3928	36.1871	35.5731	30.569	40.3822	25.3945	39.004
orf19.1638		Has domain(s) with predicted zinc ion binding activity, role in ER to Golgi vesicle-mediated transport, intracellular protein transport and COPII vesicle coat localization	1294	1507	1441	1273	1661	1335	907	692	942	892	930	1614	19.6081	20.5702	20.1988	25.0062	24.2444	25.7075	18.5824	17.7331	19.5999	24.5625	19.9194	23.5925
orf19.1639		Has domain(s) with predicted oxidoreductase activity and role in oxidation-reduction process	582	768	705	466	636	527	218	164	288	240	322	531	19.5896	23.2856	21.9508	20.3332	20.6205	22.5419	9.92093	9.33518	13.3105	14.6798	15.3197	17.2412
orf19.164		Ortholog(s) have lipase activity and peroxisomal matrix localization	0	0	0	0	0	0	0	0	0	0	0	0	0	0	0	0	0	0	0	0	0	0	0	0
orf19.1641		Ortholog(s) have cytosol, nucleus localization	926	1110	1044	766	856	843	415	247	449	369	420	769	28.5934	30.8747	29.8205	30.6621	25.4606	33.0796	17.3259	12.8982	19.0372	20.7057	18.3315	22.9061
orf19.1642		Ortholog of S. cerevisiae Loc1, a nuclear protein involved in asymmetric localization of ASH1 mRNA in S. cerevisiae; Hap43-induced gene; Spider biofilm induced	1554	1794	1829	730	938	879	1356	1255	1416	756	2632	1497	94.9985	98.7899	103.428	57.8504	55.2343	68.286	112.078	129.744	118.858	83.9837	227.428	88.2789
orf19.1643		Ortholog(s) have serine-type endopeptidase activity, role in regulation of mitochondrion organization, signal peptide processing and mitochondrial inner membrane localization	1054	1154	1066	912	1243	905	1181	1019	991	685	992	1271	39.1721	38.6338	36.6483	43.9389	44.4988	42.7428	59.3445	64.0453	50.5721	46.2631	52.1125	45.5672
orf19.1646		Ortholog(s) have role in endonucleolytic cleavage in 5'-ETS of tricistronic rRNA transcript (SSU-rRNA, 5.8S rRNA and LSU-rRNA), more	4350	4985	4845	2240	3134	2321	3820	3310	3891	2243	6190	4351	64.4721	66.5537	66.4257	43.0376	44.7427	43.7155	76.5491	82.9635	79.1854	60.4115	129.678	62.2073
orf19.1647		Ortholog(s) have role in ascospore wall assembly	215	247	211	160	183	149	128	66	110	83	89	166	9.24205	9.56426	8.3902	8.91595	7.57742	8.13942	7.43933	4.79789	6.49267	6.48359	5.4077	6.88347
orf19.1648	RAD50	Putative DNA double-strand break repair factor; involved in response to oxidative stress and drug resistance; flow model biofilm repressed	3351	3874	3838	2541	3540	2804	2228	1919	2291	1365	1620	2776	33.0606	34.4286	35.0268	32.4981	33.6418	35.1553	29.7197	32.0175	31.0357	24.4724	22.5914	26.4195
orf19.1649	RNA1	Putative GTPase-activating protein; protein level decreases in stationary phase cultures; Spider biofilm repressed	2996	3474	3194	1850	2997	2129	2910	2598	2454	1495	1962	2764	85.4524	89.2558	84.2708	68.4025	82.3397	77.1676	112.22	125.314	96.1076	77.4874	79.0996	76.0484
orf19.1650	TOM6	Predicted component of the TOM (translocase of outer membrane) complex, involved in protein import into mitochondria	977	1004	975	666	933	651	1065	942	770	525	743	873	91.0779	84.3095	84.0781	80.4842	83.7801	77.1217	134.234	148.507	98.5622	88.9376	97.904	78.5059
orf19.1651		Ortholog of Candida dubliniensis CD36 : CD36_81960, Candida tropicalis MYA-3404 : CTRG_02378 and Candida albicans WO-1 : CAWG_02525	290	394	340	244	341	289	137	72	160	93	155	252	21.5967	26.4308	23.4223	23.5558	24.4616	27.3505	13.7945	9.06774	16.361	12.5858	16.316	18.1034
orf19.1652	POX1-3	Predicted acyl-CoA oxidase; farnesol regulated; stationary phase enriched protein; Spider biofilm induced	4126	4422	3988	15088	16790	12259	6155	4674	5116	24340	18748	26868	69.0537	66.6655	61.7409	327.346	270.676	260.729	139.277	132.289	117.568	740.263	443.512	433.773
orf19.1653		Has domain(s) with predicted integral to membrane localization	754	863	811	479	689	528	703	512	478	356	325	583	42.8247	44.1527	42.6092	35.2676	37.6949	38.1095	53.9848	49.1778	37.2779	36.7435	26.0915	31.9419
orf19.1654		Predicted membrane protein; induced by prostaglandins	1645	1711	1574	1156	1688	1085	1471	1182	1217	1136	1128	1634	97.3763	91.235	86.189	88.708	96.2499	81.6195	117.732	118.326	98.9188	122.201	94.382	93.3058
orf19.1655	PXP2	Putative acyl-CoA oxidase; enzyme of fatty acid beta-oxidation; induced during macrophage infection; opaque specific transcript; putative peroxisome targeting signal; Spider biofilm induced	2466	2875	2741	4053	5644	3490	2326	1289	1778	4462	2232	6016	42.8807	45.033	44.0898	91.3615	94.5359	77.1208	54.6856	37.9052	42.4524	140.996	54.8601	100.913
orf19.1655.3		Ortholog(s) have role in cation transport, regulation of membrane potential and plasma membrane localization	2270	2125	1758	1897	2461	1550	1730	1390	1381	1579	1950	2422	146.77	123.764	105.146	159	153.272	127.356	151.235	151.986	122.605	185.525	178.213	151.062
orf19.1656		Protein with a predicted FYVE/PHD zinc finger domain; Hap43-repressed; Spider biofilm induced	997	1214	1089	1152	1344	1114	621	536	745	992	1218	1789	19.3707	21.2467	19.5721	29.0148	25.153	27.505	16.313	17.6113	19.875	35.0242	33.4495	33.5297
orf19.1658		Ortholog(s) have cell cortex, cellular bud neck, mating projection tip localization	3442	3919	3517	3314	4363	3404	3535	3126	3325	3070	4646	5411	85.4977	87.6886	80.812	106.712	104.393	107.451	118.721	131.313	113.406	138.576	163.123	129.655
orf19.1659	ALG8	Putative glucosyltransferase involved in cell wall mannan biosynthesis; transcription is elevated in nik1 and sln1 homozygous null mutants, but not in the chk1 null mutant; possibly an essential gene, disruptants not obtained by UAU1 method	3553	4367	4296	2854	4107	3241	1990	1456	2157	2324	2456	4298	71.1806	78.8086	79.6142	74.1204	79.2559	82.513	53.903	49.3292	59.3359	84.6077	69.5485	83.062
orf19.166	ASG1	Gal4p family zinc-finger transcription factor with similarity to S. cerevisiae Asg1p	5073	5733	5611	3906	5065	4017	2240	1656	2651	2397	2941	4337	62.6684	63.7955	64.1185	62.5509	60.2703	63.0612	37.4132	34.5956	44.967	53.8095	51.3537	51.6824
orf19.1661	DBP5	Ortholog(s) have RNA helicase activity, RNA-dependent ATPase activity, inositol hexakisphosphate binding activity and role in mRNA export from nucleus, translational termination	5919	6513	6844	4534	6310	5180	5011	4372	4817	3218	4126	6308	126.871	125.753	135.701	125.983	130.281	141.097	145.221	158.478	141.772	125.345	125.007	130.429
orf19.1662		Ortholog(s) have structural constituent of ribosome activity and mitochondrial small ribosomal subunit localization	2984	3383	3576	2128	2877	2438	1928	1703	2159	1421	2081	2746	102.013	104.18	113.088	94.3079	94.7413	105.918	89.1168	98.4578	101.347	88.2796	100.56	90.5584
orf19.1663	MNT2	Alpha-1,2-mannosyl transferase; adds 3rd mannose in cell-wall mannoprotein biosynthesis; partially redundant with Mnt1; role in adherence and virulence; expressed in yeast and hyphae; fungal-specific; Hap43-induced; Spider biofilm induced	6051	6646	6513	4457	5406	4570	2507	1945	2649	2510	3020	4677	134.626	133.195	134.043	128.547	115.856	129.21	75.4137	73.181	80.9254	101.481	94.9734	100.378
orf19.1664		Protein of unknown function; expression downregulated in an ssr1 null mutant	3136	3643	3902	2778	3782	3137	2529	2093	2399	1379	1489	2854	41.9771	43.9259	48.3152	48.2044	48.7639	53.3615	45.7698	47.3786	44.0928	33.5435	28.1724	36.8519
orf19.1665	MNT1	Alpha-1,2-mannosyl transferase; predicted type II Golgi membrane protein; adds 2nd mannose during cell-wall mannoprotein biosynthesis; required for wild-type virulence and adherence to epithelial cells; Hap43-induced	7627	8025	7831	5670	8036	5588	9618	8367	7580	5920	6016	9757	177.33	168.073	168.425	170.895	179.974	165.106	302.348	328.984	241.991	250.125	197.71	218.834
orf19.1666		Ortholog of Dig2, a MAP kinase-responsive inhibitor of Ste12; regulates mating-specific genes and invasive growth in S. cerevisiae; induced by alpha pheromone in SpiderM medium	2804	3107	3094	2171	2711	2360	1604	1648	1934	1419	1822	3609	61.3076	61.193	62.5772	61.5338	57.0961	65.5731	47.417	60.9354	58.0622	56.3801	56.309	76.1189
orf19.1667		Protein with a predicted SWI/SNF-related matrix-associated actin-dependent regulator of chromatin subfamily domain; Hap43-repressed gene	2800	3282	3321	2386	2938	2458	1457	1095	1808	1196	1441	2556	28.2567	29.835	31.0021	31.2141	28.5598	31.5226	19.88	18.6876	25.0531	21.9332	20.5551	24.8825
orf19.1667.1		Ortholog(s) have role in mitochondrial respiratory chain complex IV assembly and mitochondrial intermembrane space, nucleus localization	985	1252	1249	848	1057	906	516	395	587	529	624	1054	92.262	105.637	108.22	102.968	95.3679	107.843	65.3477	62.5692	75.4963	90.043	82.616	95.2351
orf19.1668		Protein of unknown function; expression downregulated in an ssr1 null mutant	1529	1825	1834	1505	1742	1545	835	649	1010	810	966	1735	31.1244	33.4642	34.5345	39.7144	34.1572	39.9668	22.9813	22.3416	28.2303	29.9631	27.7948	34.0693
orf19.1669	AFG3	Similar to S. cerevisiae Afg3p, a subunit of the mitochondrial inner membrane m-AAA protease; likely to be essential for growth, based on an insertional mutagenesis strategy	4650	5289	5105	3924	4840	4328	3664	3045	3530	2624	3367	5366	70.2719	71.999	71.3648	76.8733	70.4555	83.1176	74.8649	77.8202	73.2495	72.061	71.9225	78.2256
orf19.1670	BRO1	Class E vacuolar protein sorting factor; role in transport from multivesicular body to vacuole; not involved in Rim101 pathway; macrophage and pseudohyphal-repressed; flow model biofilm induced	3143	3822	3721	2650	3630	2796	1821	1400	1973	1472	1609	2836	39.6884	43.4745	43.465	43.3794	44.1537	44.8677	31.0902	29.8968	34.2096	33.7781	28.719	34.5458
orf19.1671	UTR2	Putative GPI anchored cell wall glycosidase; role in adhesion, hyphal growth on Spider (not serum) medium; chitin-binding, glycosyl hydrolase domains; induced during cell wall regeneration; mRNA in yeast-form cells; Spider biofilm induced	3556	3653	3533	2819	3725	2659	2985	2750	2549	2450	3500	4097	79.9773	74.0081	73.5036	82.1898	80.6997	75.9978	90.7702	104.596	78.7184	100.133	111.267	88.8875
orf19.1671.1		Predicted ORF added to Assembly 21 based on sequence re-analysis	96	117	124	80	119	118	47	33	69	44	56	94	9.76078	10.7158	11.6626	10.5444	11.6547	15.2466	6.46108	5.67419	9.63304	8.12968	8.04812	9.21957
orf19.1672		Alpha subunit of COPI vesicle coatomer complex; role in ER to Golgi vesicle-mediated transport, retrograde vesicle-mediated transport, Golgi to ER transport; flow model biofilm repressed	12844	13078	14898	9647	13385	10755	7442	6183	7112	3168	3277	6066	129.918	119.161	139.398	126.497	130.415	138.247	101.778	105.766	98.7783	58.232	46.8531	59.189
orf19.1673	PPT1	Putative serine/threonine phosphatase; induced in high iron	2622	3046	2837	1787	2322	1807	1155	1048	1294	939	1399	1867	55.4441	58.0199	55.4935	48.9852	47.2961	48.5577	33.0216	37.4766	37.5714	36.0824	41.8151	38.0835
orf19.1674	CDC53	Cullin, a scaffold subunit of the SCF ubiquitin-ligase complexes; depletion leads to increased filamentous growth and premature cell death	4328	5112	4879	3796	4995	3937	2928	2186	2755	2551	2798	4774	65.1549	69.3226	67.9439	74.0804	72.4329	75.3186	59.597	55.6527	56.9485	69.7875	59.5388	69.3285
orf19.1675		Ortholog(s) have role in positive regulation of catalytic activity	1978	2214	2210	1642	2195	1730	1387	1252	1421	1343	1832	2386	48.6401	49.0422	50.2713	52.343	51.9928	54.0619	46.1146	52.0653	47.9803	60.0138	63.6775	56.5989
orf19.1676		Predicted potassium ion transporter; Spider biofilm induced	1469	1607	1512	1230	1586	1149	834	703	840	751	1071	1309	42.5798	41.9587	40.5409	46.2173	44.2818	42.3233	32.6845	34.4599	33.432	39.5576	43.8798	36.6009
orf19.1677		Protein of unknown function; transcript detected on high-resolution tiling arrays	0	0	0	0	0	0	0	0	0	0	0	0	0	0	0	0	0	0	0	0	0	0	0	0
orf19.1678		Protein of unknown function; transcript detected on high-resolution tiling arrays	31	51	44	22	38	25	31	50	31	30	63	68	14.4838	21.4643	19.0166	13.3248	17.1019	14.8436	19.5829	39.5064	19.8877	25.4712	41.6059	30.6478
orf19.1679		Ortholog of C. parapsilosis CDC317 : CPAR2_503570, Debaryomyces hansenii CBS767 : DEHA2D15378g, Candida dubliniensis CD36 : CD36_81550 and Pichia stipitis Pignal : PICST_29773	1216	1411	1488	929	1119	868	512	385	587	532	564	1110	51.3711	53.6953	58.1497	50.8766	45.5361	46.5996	29.2448	27.5057	34.0505	40.8417	33.6788	45.2353
orf19.168		Ortholog(s) have role in U4 snRNA 3'-end processing, exonucleolytic trimming to generate mature 3'-end of 5.8S rRNA from tricistronic rRNA transcript (SSU-rRNA, 5.8S rRNA and LSU-rRNA), more	1261	1449	1337	1072	1556	1184	984	857	891	790	1358	1701	48.9513	50.669	48.011	53.9463	58.1835	58.4088	51.6462	56.2609	47.4928	55.7294	74.5148	63.6977
orf19.1680	TFP1	Subunit of vacuolar H+-ATPase; stationary phase enriched protein; sumoylation target; Spider biofilm repressed	4744	5182	5085	3973	5944	3950	6124	5223	4591	2780	2656	4704	83.6412	82.2995	82.9328	90.8054	100.947	88.5013	145.984	155.73	111.143	89.0693	66.1907	80.0041
orf19.1681		Ortholog of C. parapsilosis CDC317 : CPAR2_503590, Candida tenuis NRRL Y-1498 : CANTEDRAFT_115755, Debaryomyces hansenii CBS767 : DEHA2D15334g and Candida dubliniensis CD36 : CD36_81530	638	661	624	653	810	566	392	284	394	368	349	672	36.6607	34.2141	33.1684	48.6419	44.8338	41.3308	30.4551	27.5978	31.0869	38.4269	28.3464	37.2494
orf19.1682		Membrane protein; Hap43p-repressed gene; repressed by nitric oxide	5150	5494	4973	4997	6355	4464	4001	3275	3762	4095	4092	6511	152.313	146.367	136.053	191.583	181.045	167.777	159.99	163.801	152.774	220.085	171.064	185.758
orf19.1683	PPH21	Putative protein phosphatase of the Type 2A-related family (serine/threonine-specific), similar to S. cerevisiae Pph21p; caspofungin repressed; possibly an essential gene, disruptants not obtained by UAU1 method	6306	7165	6895	4599	6350	4614	3313	2389	3353	2592	2999	4900	180.517	184.758	182.582	170.665	175.097	167.849	128.227	115.653	131.795	134.836	121.348	135.31
orf19.1684		Ortholog of C. parapsilosis CDC317 : CPAR2_503620, Debaryomyces hansenii CBS767 : DEHA2D15268g, Candida dubliniensis CD36 : CD36_81500 and Pichia stipitis Pignal : PICST_66925	3537	4108	4147	3493	4063	3443	2014	1417	2249	1804	2299	3866	66.8665	69.9565	72.5216	85.6031	73.9879	82.7156	51.4786	45.3022	58.38	61.9751	61.4335	70.5025
orf19.1685	ZCF7	Predicted Zn(II)2Cys6 transcription factor; mutant shows reduced colony wrinkling on Spider medium and is unable to utilize mannitol as a carbon source; mutants have increased colonization of mouse kidneys	3764	4713	5907	4875	5696	5999	2218	1185	2711	2602	2674	6358	102.729	115.868	149.131	172.478	149.745	208.064	81.8459	54.6936	101.595	129.05	103.156	167.391
orf19.1686		Ortholog(s) have mitochondrion localization	9270	10873	13914	7949	10275	10904	2704	2026	4037	1199	1319	3378	198.697	209.936	275.883	220.873	212.146	297.013	78.3633	73.4393	118.815	46.7024	39.9623	69.846
orf19.1687		Ortholog of S. cerevisiae Prp43, an RNA helicase in the DEAH-box family that functions in both RNA polymerase I and polymerase II transcript metabolism; Hap43-induced gene	6547	7426	7470	3791	5068	4098	4488	3997	5079	3133	7469	6303	105.306	107.595	111.145	79.0464	78.5214	83.7645	97.6017	108.723	112.173	91.5754	169.811	97.7975
orf19.169	CHO2	Putative phosphatidyl-ethanolamine N-methyltransferase; fungal-specific (no human or murine homolog); amphotericin B repressed; Hap43p-induced gene	3366	3604	3357	2646	3435	2602	1963	1607	1924	2205	2491	3599	41.0642	39.6058	37.8844	41.8463	40.3661	40.3398	32.379	33.1545	32.2297	48.8839	42.9553	42.3546
orf19.1690	TOS1	Protein similar to alpha agglutinin anchor subunit; secreted; exogenously expressed protein is a substrate for Kex2 processing in vitro; fluconazole-induced; induced by alpha pheromone in SpiderM medium; Hap43-induced	14093	14681	14242	12035	13484	11511	9530	9764	8748	10992	14356	20972	302.903	284.237	283.159	335.323	279.164	314.406	276.941	354.899	258.172	429.323	436.141	434.82
orf19.1691		Plasma-membrane-localized protein; filament induced; Hog1, ketoconazole, fluconazole and hypoxia-induced; regulated by Nrg1, Tup1, Upc2; induced by prostaglandins; flow model biofilm induced; rat catheter and Spider biofilm repressed	941	989	1085	210	610	248	4636	6791	2377	130	124	271	45.82	43.3797	48.8715	13.2557	28.6112	15.346	305.213	559.211	158.926	11.5031	8.53455	12.7293
orf19.1693	CAS4	RAM cell wall integrity signaling network protein; cell separation, azole sensitivity; needed for hyphal growth; insertion mutation near 3' end of gene increases caspofungin sensitivity; pheromone/hyphal induced; flow biofilm repressed	7465	8676	8398	6452	7891	6414	3973	3416	4677	3642	4567	7903	34.0906	35.6902	35.4765	38.196	34.7119	37.223	24.5311	26.3815	29.3274	30.2241	29.4801	34.815
orf19.1697		Ortholog(s) have role in cytoplasmic translation and cytoplasm, polysomal ribosome localization	2819	3290	3236	1851	2389	2101	1731	1507	1797	1555	2749	3014	99.4033	104.502	105.554	84.6115	81.1451	94.1475	82.5271	89.866	87.0071	99.6422	137.017	102.522
orf19.1698		Ortholog(s) have role in actin cytoskeleton organization and actin cortical patch localization	3635	4401	4237	2986	4072	3351	2381	1907	2533	1796	2058	3815	57.5246	62.7371	62.0251	61.2571	62.0722	67.3908	50.9451	51.036	55.0409	51.6491	46.0349	58.2389
orf19.1699	BZZ1	Protein similar to S. cerevisiae Bzz1p, which is an SH3 domain protein involved in the regulation of actin polymerization	1958	2249	2104	1936	2543	1887	1734	1471	1594	1146	1287	2174	38.5379	39.874	38.3073	49.3968	48.2128	47.1981	46.1443	48.9626	43.0789	40.989	35.8053	41.2767
orf19.17	SCP1	Putative cortical actin cytoskeleton protein; constitutive expression independent of MTL or white-opaque status	621	650	610	463	690	467	543	424	453	293	427	535	35.8413	33.7932	32.5673	34.641	38.3602	34.252	42.3726	41.3842	35.8997	30.7303	34.8348	29.7862
orf19.1700	RPS7A	Ribosomal protein S7; genes encoding cytoplasmic ribosomal subunits, translation factors, and tRNA synthetases are downregulated upon phagocytosis by murine macrophage; Spider biofilm repressed	16165	16194	15002	5606	8140	4730	11710	10471	8752	8253	12860	13173	759.784	685.634	652.264	341.574	368.535	282.522	744.158	832.298	564.836	704.91	854.374	597.267
orf19.1701	RKI1	Ortholog(s) have ribose-5-phosphate isomerase activity, role in pentose-phosphate shunt, pyridoxine biosynthetic process and cytoplasm, nucleus localization	1187	1205	983	698	1232	762	1478	1157	985	1140	1586	1941	48.6279	44.4679	37.2519	37.0688	48.6168	39.6705	81.866	80.1577	55.408	84.8687	91.8399	76.7062
orf19.1702	ARF3	Similar to but not orthologous to S. cerevisae Arf3; transcript filament induced; Tup1 regulated; rat catheter biofilm repressed (see Locus History Note for Assembly 19 correction)	1713	1603	1635	1341	1824	1191	1291	1258	1049	772	763	1525	70.25	59.217	62.0249	71.2911	72.0533	62.0694	71.5828	87.2461	59.0698	57.5326	44.2289	60.3293
orf19.1704	FOX3	Putative peroxisomal 3-oxoacyl CoA thiolase; transcript regulated by white-opaque switch; Spider biofilm induced	1957	2609	2169	5182	5584	4123	1773	1186	1583	7890	4253	8452	56.8507	68.2722	58.2861	195.146	156.254	152.207	69.6382	58.2648	63.1433	416.514	174.636	236.851
orf19.1706	MET18	Putative protein with a predicted role in nucleotide excision repair (NER) and RNA polymerase II (RNAP II) transcription; Plc1p-regulated	2888	3391	3099	2344	3074	2252	1238	825	1355	1064	1134	2129	34.6723	36.6723	34.4165	36.4805	35.5492	34.3583	20.0956	16.7501	22.3371	23.2132	19.2438	24.6565
orf19.1707		Ortholog of Candida albicans WO-1 : CAWG_02476	461	530	461	361	421	336	203	114	204	144	216	340	44.6732	46.2643	41.3244	45.3493	39.2978	41.3773	26.5972	18.6822	27.1442	25.358	29.5864	31.7829
orf19.1708		Protein of unknown function; Spider biofilm induced	989	1021	1024	463	712	462	737	665	702	435	899	834	50.606	47.0604	48.4691	30.7117	35.0934	30.0417	50.9878	57.5445	49.3223	40.4485	65.0217	41.1662
orf19.1709		Sterol carrier domain protein; alkaline downregulated; colony morphology-related gene regulation by Ssn6; Spider biofilm induced	981	1138	940	2033	3172	1517	1272	859	961	3596	1452	2584	62.9098	65.7379	55.7618	169.007	195.94	123.627	110.288	93.1577	84.6201	419.06	131.616	159.85
orf19.171	DBP2	Putative DEAD-box family ATP-dependent RNA helicase; flucytosine induced; repressed in core stress response	10320	11859	11285	4094	5671	4576	8729	7495	9554	4959	16407	9496	216.822	224.438	219.324	111.504	114.769	122.176	247.96	266.301	275.62	189.333	487.243	192.457
orf19.1710	ALI1	Putative NADH-ubiquinone oxidoreductase; in detergent-resistant membrane fraction (possible lipid raft component); predicted N-terminal acetylation; nitric oxide-repressed; plasma membrane-localized; protein decreases in stationary phase	4431	5022	4585	3596	4777	3412	2760	2234	2694	2431	2713	4203	146.135	149.195	139.879	153.741	151.757	143.001	123.071	124.599	121.998	145.696	126.473	133.716
orf19.1711	END3	Regulated by Gcn4p; induced in response to amino acid starvation (3-aminotriazole treatment)	1579	1784	1608	1375	1889	1252	1253	952	1086	866	913	1513	48.5279	49.3889	45.7147	54.781	55.9219	48.898	52.066	49.4793	45.829	48.3655	39.6619	44.8558
orf19.1712	GEA2	Putative ARF GTP/GDP exchange factor; induced in low iron; flow model biofilm repressed	3861	4491	4299	3187	4144	3217	2475	2090	2460	1925	2131	3697	41.3003	43.2733	42.5383	44.1929	42.6986	43.7302	35.795	37.8073	36.1318	37.4189	32.2203	38.148
orf19.1714	PGA44	Putative GPI-anchored protein	910	1073	978	725	939	743	395	284	476	328	363	726	26.126	27.7496	25.9735	26.9829	25.968	27.108	15.3329	13.7888	18.7646	17.1125	14.731	20.1066
orf19.1715	IRO1	Putative transcription factor; role in iron utilization, pathogenesis; both IRO1 and adjacent URA3 are mutated in strain CAI4; suppresses S. cerevisiae aft1 mutant low-iron growth defect; hyphal-induced; reports differ about iron regulation	3738	3957	3873	3664	4655	3808	3648	3090	2968	2711	3123	4772	70.2602	66.9978	67.3407	89.2778	84.2811	90.9587	92.7083	98.2212	76.6011	92.5992	82.9727	86.5247
orf19.1716	URA3	Orotidine-5'-phosphate decarboxylase; pyrimidine biosynthesis; gene used as genetic marker; decreased expression when integrated at ectopic chromosomal locations can cause defects in hyphal growth and virulence; Spider biofilm repressed	840	948	933	531	755	593	871	693	653	350	766	806	33.7086	34.2685	34.6341	27.6232	29.1843	30.2408	47.2578	47.0296	35.9812	25.5233	43.4494	31.2009
orf19.1717		Ortholog of C. parapsilosis CDC317 : CPAR2_502880, Candida tenuis NRRL Y-1498 : CANTEDRAFT_101483, Debaryomyces hansenii CBS767 : DEHA2A11990g and Candida dubliniensis CD36 : CD36_81270	3169	3111	4010	2627	3203	3249	706	426	808	337	475	827	85.7739	75.8502	100.401	92.1744	83.5084	111.753	25.8363	19.4993	30.0293	16.5756	18.1727	21.5927
orf19.1718	ZCF8	Predicted Zn(II)2Cys6 transcription factor; repressed by fluphenazine treatment; required for yeast cell adherence to silicone substrate	2463	3086	2730	1824	2598	1840	1302	977	1350	1119	1597	1976	31.8288	35.9233	32.6346	30.5561	32.3397	30.217	22.7489	21.3514	23.9547	26.2781	29.1712	24.6327
orf19.1719	SGA1	Putative glucoamylase; induced in oralpharyngeal candidasis; rat catheter and Spider biofilm induced	5509	6170	6165	5285	7087	5160	4652	2687	4923	3748	4112	6654	106.402	107.346	110.146	132.324	131.85	126.65	121.482	87.765	130.559	131.548	112.26	123.974
orf19.172	RPC19	Putative RNA polymerases I and III subunit AC19; Hap43-induced; rat catheter biofilm induced	1821	1777	1664	718	1002	790	1323	1041	1191	983	2322	1888	98.3051	86.4128	83.0959	50.2468	52.1044	54.1964	96.565	95.0372	88.2834	96.4334	177.183	98.3191
orf19.1720		Ortholog(s) have role in mitotic recombination	2089	2437	2457	1737	2187	1804	1625	1455	1810	1335	1870	2673	30.2196	31.7564	32.8788	32.5738	30.4748	33.1638	31.7832	35.5951	35.9526	35.0946	38.2372	37.3009
orf19.1721	NCE103	Carbonic anhydrase; converts of CO2 to bicarbonate; essential for virulence in host niches with limited CO2, normal white-opaque switch; Mnl1-induced in weak acid stress; Hap43-induced gene; F-12/CO2, rat catheter, Spider biofilm induced	6101	5587	5206	3592	5483	3835	6090	4257	6460	6236	11202	8875	253.647	209.234	200.213	193.59	219.577	202.615	342.326	299.301	368.776	471.132	658.29	355.932
orf19.1722		Ortholog of Candida albicans WO-1 : CAWG_02462	68	94	81	46	89	59	17	15	35	25	44	62	13.2774	16.5332	14.6302	11.6434	16.7392	14.6398	4.48794	4.95305	9.38369	8.87058	12.1437	11.6779
orf19.1723		Ortholog(s) have role in response to purine-containing compound and cytoplasm, nucleus localization	1094	1210	1194	789	995	872	990	831	906	755	908	1309	46.5175	46.3456	46.9638	43.4904	40.7533	47.1186	56.9152	59.7553	52.8966	58.3383	54.573	53.6918
orf19.1724		Protein of unknown function; induced by nitric oxide independent of Yhb1p	208	254	238	159	209	153	168	150	196	138	192	193	17.4802	19.2283	18.5021	17.322	16.9188	16.34	19.0892	21.3183	22.6173	21.0751	22.8075	15.6463
orf19.1725		Putative adhesin-like protein	1722	1953	1877	1492	1745	1517	774	576	887	792	937	1599	22.7474	23.2394	22.9362	25.5496	22.2041	25.466	13.824	12.8676	16.0888	19.0121	17.4957	20.3759
orf19.1727	PMC1	Vacuolar calcium P-type ATPase; transcript regulated by calcineurin and fluconazole; mutant shows increased resistance to fluconazole, lithium; increased sensitivity to calcium; Spider biofilm induced	11865	14406	12453	6737	11243	8234	9134	7083	8111	4655	15116	8397	115.922	126.785	112.547	85.3263	105.809	102.232	120.657	117.029	108.811	82.6468	208.751	79.1394
orf19.1728		Ortholog of C. parapsilosis CDC317 : CPAR2_503840, Debaryomyces hansenii CBS767 : DEHA2A09042g, Candida dubliniensis CD36 : CD36_81190 and Pichia stipitis Pignal : PICST_42519	896	1122	1045	881	1139	871	533	298	597	473	544	890	52.4848	59.2029	56.6242	66.899	64.2673	64.8367	42.2131	29.5202	48.0177	50.3494	45.042	50.2904
orf19.1729		Putative transcription factor with zinc finger DNA-binding motif	1577	1855	1640	1503	2021	1533	1235	912	1004	998	1188	1694	40.2155	42.6118	38.6871	49.6865	49.6442	49.68	42.5817	39.3309	35.1558	46.2488	42.8225	41.6721
orf19.173		C2H2 transcription factor; induced by Mnl1 under weak acid stress	12472	15335	15336	10918	13869	11481	6148	4272	7533	6547	8125	13624	125.669	139.188	142.944	142.611	134.61	147.011	83.7569	72.7949	104.223	119.879	115.72	132.424
orf19.1730		HMG-box protein; Spider biofilm repressed	1599	1771	1622	1416	1965	1403	1423	1099	1213	737	846	1538	57.363	57.2303	53.8262	65.8513	67.9026	63.9614	69.0211	66.6742	59.751	48.0461	42.899	53.2242
orf19.1734		Putative ATPase and nucleosome spacing factor; heterozygous null mutant displays sensitivity to virgineone	10248	11916	11251	8192	10596	8489	5186	3775	5261	4475	5866	8953	100.349	105.106	101.912	103.987	99.9437	105.635	68.6593	62.5124	70.7363	79.6294	81.191	84.569
orf19.1735		Ortholog(s) have U2-type spliceosomal complex localization	1347	1596	1594	1062	1332	1256	658	407	842	715	834	1425	105.73	112.846	115.739	108.062	100.711	125.285	69.8313	54.0259	90.7494	101.987	92.5315	107.898
orf19.1736		Protein of unknown function; transcript detected on high-resolution tiling arrays	404	529	435	333	507	347	283	163	238	181	206	366	17.9768	21.2037	17.9053	19.2085	21.731	19.6218	17.026	12.2658	14.5415	14.6359	12.9566	15.7102
orf19.1737		Ortholog of Candida albicans WO-1 : CAWG_01802	277	355	373	190	254	192	74	55	152	95	121	249	30.5373	35.2536	38.0381	27.1533	26.9727	26.8986	11.03	10.2539	23.0089	19.0319	18.8551	26.4801
orf19.1738	UGP1	UTP-glucose-1-phosphaturidyl transferase; localizes to yeast, not hyphal cell surface; Hog1-repressed; stationary phase enriched; induced in oralpharyngeal candidasis; rat catheter biofilm repressed; Bcr1-repressed in RPMI a/a biofilms	5951	6798	6914	5830	7256	5814	7048	6296	5850	3870	3809	7912	140.358	144.428	150.847	178.252	164.849	174.261	224.754	251.124	189.454	165.869	126.985	180.013
orf19.1738.1		Protein involved in microtubule morphogenesis; required for protection from excess free beta-tubulin; possibly involved the beta-tubulin folding; Spider biofilm repressed	768	846	795	418	732	379	739	651	545	292	270	538	73.3365	72.7702	70.224	51.7431	67.3303	45.9913	95.4107	105.128	71.4589	50.6698	36.4431	49.5577
orf19.1741	DIT1	Ortholog(s) have catalytic activity and role in ascospore wall assembly	0	0	0	0	0	0	0	0	0	0	0	0	0	0	0	0	0	0	0	0	0	0	0	0
orf19.1742	HEM3	Hydroxymethylbilane synthase; converts 4-porphobilinogen to hydroxymethylbilane in heme biosynthesis; induced in high iron, CO2; alkaline repressed; regulated by Sef1, Sfu1, and Hap43; rat catheter and Spider biofilm induced	1655	1785	1932	1382	1801	1660	1290	1081	1273	1402	2511	2139	47.4802	46.1293	51.2722	51.3973	49.7701	60.5201	50.0378	52.4465	50.1469	73.0921	101.825	59.1964
orf19.1743	ACS1	Acetyl-CoA synthetase; induced by human neutrophils; fluconazole-repressed; regulated by Nrg1/Mig1; colony morphology-related gene regulation by Ssn6; only in stationary phase cultures; rat catheter biofilm repressed, Spider biofilm induced	7276	7396	6226	19639	21816	15252	14322	8966	9259	27583	15624	39718	117.176	107.292	92.75	409.998	338.424	312.14	311.848	244.186	204.744	807.224	355.656	617.024
orf19.1744	HEM4	Putative uroporphyrinogen III synthase; induced in high iron or elevated CO2; alkaline, Hap43-repressed	898	963	959	663	928	646	632	445	576	420	576	778	36.3708	35.134	35.9298	34.8103	36.2047	33.2496	34.6089	30.4799	32.0332	30.9125	32.9756	30.3967
orf19.1745		Protein of unknown function; Hap43-repressed gene	1353	1669	1803	1210	1559	1319	772	602	909	660	816	1555	33.6718	37.4153	41.5073	39.0366	37.3728	41.7149	25.9765	25.3362	31.0623	29.8484	28.7046	37.3309
orf19.1746		Protein similar to S. cerevisiae meiosis-specific, spore-wall-localized protein Ssp2p, which is required for wild-type outer spore wall formation in S. cerevisiae; possibly an essential gene (UAU1 method); Hap43p-repressed	37	58	47	45	30	30	8	13	17	14	11	20	207.446	292.924	243.759	327.064	162.018	213.748	60.6438	123.26	130.874	142.639	87.1743	108.169
orf19.1747	KIP2	Putative kinesin-related motor protein involved in mitotic spindle positioning; repressed by alpha pheromone in SpiderM medium; periodic mRNA expression, peak at cell-cycle G2/M phase	1584	1790	1781	1412	1797	1413	685	545	822	915	1096	1772	28.982	29.502	30.1437	33.4908	31.671	32.8543	16.9456	16.8634	20.6512	30.423	28.345	31.2757
orf19.1748		Protein of unknown function; shows colony morphology-related gene regulation by Ssn6	2980	3438	2941	2535	3082	2338	1388	900	1495	1466	1581	3049	55.0633	57.2238	50.2691	60.7214	54.8554	54.8994	34.676	28.1232	37.9305	49.2252	41.2925	54.3467
orf19.175		Ortholog of C. parapsilosis CDC317 : CPAR2_802450, Candida tenuis NRRL Y-1498 : CANTEDRAFT_113969, Debaryomyces hansenii CBS767 : DEHA2A13002g and Candida dubliniensis CD36 : CD36_27430	1133	1470	1469	1084	1441	1141	655	580	773	611	620	1232	26.803	31.3254	32.1467	33.2431	32.8366	34.3018	20.9503	23.2038	25.1093	26.2666	20.7319	28.1148
orf19.1750	SLR1	Protein similar to mammalian SR-like RNA splicing factor; involved in filamentous growth and virulence; gene has intron; Spider biofilm repressed	5283	6785	6657	3546	5253	3951	3983	2859	3385	2549	3830	4913	205.286	237.494	239.286	178.622	196.62	195.103	209.259	187.875	180.609	179.993	210.364	184.16
orf19.1751	SPT23	Protein involved in regulation of unsaturated fatty acid biosynthesis; controls the expression of the Ole1p delta-9-fatty acid desaturase	4829	5513	5201	4073	5644	4035	3849	3560	3809	3300	5536	5959	72.9208	74.9906	72.6509	79.7309	82.096	77.431	78.5844	90.9119	78.978	90.5557	118.164	86.8035
orf19.1753	PUS7	Pseudouridine synthase; catalyzes pseudouridylation in U2 snRNA, 5S rRNA, cytoplasmic tRNAs and in pre-tRNA(Tyr); F-12/CO2 early biofilm induced	4495	5240	4730	2553	3568	2658	3279	2676	3098	1921	3614	3484	76.3362	80.1597	74.3056	56.2043	58.3668	57.3631	75.2898	76.8535	72.2409	59.2838	86.7525	57.0753
orf19.1754		Putative calmodulin-dependent protein kinase; possibly an essential gene, disruptants not obtained by UAU1 method	3411	3727	3374	2838	4273	2779	3074	2411	2642	1810	1882	3146	78.6544	77.4149	71.9691	84.8342	94.9106	81.4342	95.8382	94.0188	83.6517	75.8451	61.3414	69.9793
orf19.1755	SET2	Ortholog(s) have histone methyltransferase activity (H3-K36 specific) activity	3308	3786	3649	2562	3198	2681	1804	1418	1990	1994	2704	3964	48.0131	49.4993	48.9923	48.2049	44.7109	49.4502	35.4017	34.8054	39.6596	52.5929	55.4745	55.5005
orf19.1756	GPD1	Glycerol-3-phosphate dehydrogenase; glycerol biosynthesis; regulated by Efg1; regulated by Tsa1, Tsa1B under H2O2 stress conditions; Sflow model and Spider biofilm induced	2561	2563	2585	2125	2612	2137	2241	1970	2081	4147	7883	5285	52.7059	47.5141	49.2119	56.6926	51.7802	55.8897	62.3571	68.5635	58.8062	155.093	229.316	104.922
orf19.1757		Putative C2H2 transcription factor; expression upregulated in clinical isolates from HIV+ patients with oral candidiasis; Spider biofilm induced	3670	4553	4849	3080	3988	3411	2318	1717	2478	2132	2874	4448	68.1015	76.1048	83.2343	74.0899	71.283	80.4358	58.1564	53.8812	63.1383	71.8928	75.3824	79.6205
orf19.1759	PHO23	Ortholog(s) have methylated histone residue binding activity	1437	1534	1599	1274	1639	1297	1024	880	1066	1055	1130	1817	32.2823	31.0426	33.2289	37.1018	35.4672	37.0275	31.1029	33.4324	32.8826	43.0693	35.8822	39.3761
orf19.176	OPT4	Oligopeptide transporter; detected at germ tube plasma membrane; transcript inducede during phagocytosis by macrophages; fungal-specific; Hap43-repressed; merged with orf19.2292 in Assembly 20; rat catheter and Spider biofilm induced	2777	3203	2977	5350	9266	5724	1848	1387	1657	5024	2692	8123	35.5124	36.8965	35.2162	88.6901	114.14	93.0209	31.9521	29.9955	29.0956	116.751	48.66	100.205
orf19.1760	RAS1	RAS signal transduction GTPase; regulates cAMP and MAP kinase pathways; role in hyphal induction, virulence, apoptosis, heat-shock sensitivity; nonessential; plasma membrane-localized; complements viability of S. cerevisiae ras1 ras2 mutant	8998	9438	7836	5008	7934	5154	6046	5220	4956	4573	5235	8729	263.144	248.629	211.984	189.859	223.502	191.545	239.062	258.164	199.013	243.028	216.4	246.253
orf19.1761		Predicted olichyl-diphosphooligosaccharide-protein glycotransferase; role in protein N-linked glycosylation; Spider biofilm repressed	2221	2630	2351	1741	2395	1616	1292	1060	1193	1007	1069	1662	114.392	122.019	112.01	116.242	118.821	105.77	89.9709	92.3269	84.3698	94.2503	77.8245	82.5746
orf19.1762	OCA1	Putative protein phosphatase of the PTP family (tyrosine-specific); ortholog of S. cerevisiae Oca1; mutant is viable; mutant shows virulence defect	1290	1274	1242	894	1135	891	851	669	860	583	771	1269	52.6278	46.8187	46.8713	47.2804	44.6028	46.1935	46.9406	46.156	48.1754	43.2217	44.4604	49.941
orf19.1763	IFR1	Predicted oxidoreductase/dehydrogenase; induced by nitric oxide; rat catheter and Spider biofilm induced	976	1121	1087	878	1115	906	768	593	711	514	481	974	24.9541	25.818	25.7088	29.1008	27.4605	29.4373	26.5489	25.6403	24.9611	23.8816	17.3832	24.0226
orf19.1764		Protein of unknown function; rat catheter and Spider biofilm induced	2411	2410	2121	2206	3068	1823	2196	1550	1542	1726	1957	2753	58.0511	52.2702	47.2404	68.8551	71.1556	55.7798	71.489	63.1134	50.9798	75.5199	66.6035	63.9424
orf19.1765		Secreted protein; fluconazole-induced	1306	1524	1400	922	1145	941	1039	947	876	502	730	982	32.0951	33.7369	31.8261	29.3727	27.1045	29.3875	34.5227	39.357	29.5598	22.4185	25.3578	23.2797
orf19.1766		Secreted protein; fluconazole-induced	503	563	610	456	619	546	256	150	258	278	269	565	16.3826	16.5176	18.3782	19.2529	19.4198	22.5987	11.2732	8.26193	11.5381	16.4538	12.3839	17.7514
orf19.1767		Ortholog(s) have protein complex scaffold, ubiquitin-specific protease activity, role in histone H3-K4 methylation, histone H3-K79 methylation, histone deubiquitination and DUBm complex, SAGA complex, SLIK (SAGA-like) complex localization	3616	4306	4146	2905	3648	3227	1569	1037	1961	1483	1803	3133	55.8062	59.8622	59.1893	58.119	54.2313	63.2893	32.7394	27.0651	41.5559	41.5914	39.3317	46.6428
orf19.1768		Ortholog of C. parapsilosis CDC317 : CPAR2_407480, Candida dubliniensis CD36 : CD36_24170, Candida orthopsilosis Co 90-125 : CORT0C06830 and Spathaspora passalidarum NRRL Y-27907 : SPAPADRAFT_65786	3311	3831	3713	2815	3540	2925	1609	1140	1890	1531	1891	3088	38.9991	40.6473	40.4558	42.9825	40.1642	43.7823	25.6239	22.7079	30.5674	32.7702	31.4833	35.0867
orf19.1769		Ortholog(s) have G-protein beta/gamma-subunit complex binding, actin binding activity, role in positive regulation of transcription from RNA polymerase II promoter by pheromones, protein folding and cytoplasm localization	976	1097	1185	622	897	861	493	396	589	396	564	869	78.3324	79.3091	87.9772	64.7142	69.3465	87.8157	53.4974	53.7482	64.9095	57.7557	63.9829	67.2793
orf19.177		Has domain(s) with predicted phosphatidylinositol binding activity and role in cell communication	2169	2600	2685	1878	2289	2206	1086	771	1352	925	1220	2147	33.0713	35.71	37.8701	37.1198	33.6185	42.744	22.388	19.8803	28.3054	25.6296	26.2933	31.5787
orf19.1770	CYC1	Cytochrome c; complements defects of S. cerevisiae cyc1 cyc7 double mutant; induced in high iron; alkaline repressed; repressed by nitric oxide; Hap43-dependent repression in low iron; regulated by Sef1, Sfu1	4023	4548	4182	3178	4223	2985	3874	2921	2860	2887	3893	4340	238.502	242.878	229.344	244.239	241.159	224.887	310.525	292.854	232.814	311.026	326.227	248.2
orf19.1771	CWC22	Predicted spliceosome-associated protein; role in pre-mRNA splicing; Spider biofilm induced	1668	1936	1962	1386	1807	1429	973	815	1029	783	1155	1546	33.6398	35.1712	36.603	36.2359	35.104	36.6241	26.5317	27.7966	28.4954	28.6964	32.9255	30.0772
orf19.1772		Ortholog(s) have mitochondrion localization	3247	3752	3792	2458	3024	2560	1792	1509	1888	1546	2315	3017	41.9326	43.6473	45.3	41.15	37.6177	42.0133	31.2897	32.9561	33.479	36.2817	42.2585	37.585
orf19.1773	RAP1	Transcription factor; binds telomeres and regulatory sequences in DNA; involved in telomere maintenance; represses hyphal growth under yeast-favoring conditions; similar to (but shorter than) S. cerevisiae Rap1	1732	2073	1888	1255	1909	1268	1511	1167	1169	1062	1578	1657	41.5494	44.7962	41.8966	39.0282	44.1127	38.6557	49.009	47.344	38.5064	46.2966	53.5078	38.3451
orf19.1774		Predicted dehydrogenase; transcript upregulated in an RHE model of oral candidiasis; virulence-group-correlated expression; Spider biofilm repressed	650	776	756	572	587	578	312	188	389	230	297	514	19.4586	20.9259	20.9353	22.1979	16.9269	21.9889	12.6283	9.51771	15.99	12.5122	12.5675	14.8433
orf19.1776		Putative pantetheine-phosphate adenylyltransferase (PPAT); which catalyzes 4th step in coenzyme A biosynthesis from pantothenate; rat catheter biofilm repressed	635	640	696	498	710	552	411	273	339	261	267	538	23.5331	21.3653	23.8602	23.925	25.3457	25.9969	20.594	17.1098	17.2506	17.5773	13.9865	19.2334
orf19.1777		Ortholog(s) have ubiquitin-specific protease activity, role in endocytosis, protein deubiquitination, regulation of protein kinase activity and cell division site, cytosol, nucleus, peroxisome, transport vesicle localization	4844	5548	5126	4410	6133	4322	4306	3509	3711	2848	3118	5215	40.8575	42.153	39.995	48.2196	49.8289	46.3265	49.1061	50.0527	42.9793	43.6531	37.1738	42.4318
orf19.1778		Ortholog of Candida albicans WO-1 : CAWG_06075	388	478	490	222	296	305	118	101	203	135	165	253	48.4956	53.8175	56.6535	35.9701	35.6372	48.4449	19.941	21.3486	34.8392	30.6628	29.1506	30.5043
orf19.1779	MP65	Cell surface mannoprotein; cell-wall glucan metabolism, adhesion; adhesin motif; O-glycosylation; induced by heat, germ tube formation, wall regeneration; mycelial antigen; diagnostic marker; fluconazole-repressed; Spider biofilm induced	16010	16824	16370	16441	20031	16306	13947	13378	14001	15914	15090	27983	427.149	404.335	404.014	568.635	514.791	552.857	503.11	603.609	512.918	771.569	569.076	720.198
orf19.178		Ortholog of C. parapsilosis CDC317 : CPAR2_205480, Candida tenuis NRRL Y-1498 : CANTEDRAFT_115156, Debaryomyces hansenii CBS767 : DEHA2E22154g and Candida dubliniensis CD36 : CD36_32460	454	457	431	384	542	384	395	331	300	358	420	541	37.4326	33.9418	32.8724	41.0433	43.0461	40.2348	44.0336	46.1528	33.9638	53.6395	48.9481	43.0289
orf19.1780		Has domain(s) with predicted catalytic activity	792	902	860	539	676	552	261	196	309	253	328	617	25.1076	25.7579	25.2196	22.1507	20.6427	22.238	11.187	10.5078	13.4505	14.575	14.6976	18.8684
orf19.1782		Membrane-localized protein of unknown function	1898	2197	1932	1307	1853	1144	1402	1087	1108	784	758	1274	76.6356	79.9077	72.1608	68.4113	72.0693	58.6999	76.5378	74.2233	61.4292	57.5252	43.261	49.6219
orf19.1782.1		Protein of unknown function; ORF added to Assembly 21 based on comparative genome analysis; has intron	0	0	0	0	0	0	0	0	0	0	0	0	0	0	0	0	0	0	0	0	0	0	0	0
orf19.1783	YOR1	Protein similar to S. cerevisiae Yor1; ABC-type plasma membrane transporter involved in resistance to aureobasidin A; white cell type-specific transcript; Spider biofilm induced	3839	4625	4592	2775	3785	3111	2905	2547	3331	2443	5100	4426	32.6331	35.4142	36.1079	30.5789	30.9918	33.6061	33.3873	36.6139	38.8791	37.7374	61.2779	36.2929
orf19.1785		Protein with a PI31 proteasome regulator domain; Hap43-repressed; flow model biofilm induced	1842	2019	1871	1838	2852	1607	2261	1624	1587	913	1001	1754	56.7887	56.0703	53.3588	73.4574	84.6959	62.9601	94.2468	84.671	67.1816	51.1506	43.6214	52.1641
orf19.1789		Ortholog(s) have mitochondrion localization	1862	2006	1992	1292	1809	1397	948	784	977	769	869	1408	47.2684	45.8719	46.7779	42.5179	44.2354	45.0676	32.5382	33.6577	34.0555	35.4752	31.182	34.4797
orf19.1789.1	LYS1	Saccharopine dehydrogenase (biosynthetic); enzyme of alpha-aminoadipate lysine biosynthesis pathway; functionally complements S. cerevisiae lys1 mutation; fungal-specific (no human or murine homolog)	6520	6477	4947	3373	6127	2955	5841	4243	3107	3491	2290	4897	197.139	176.41	138.365	132.209	178.449	113.543	238.785	216.958	128.994	191.815	97.8711	142.832
orf19.1791		Putative protein with a predicted role in 60S ribosomal subunit biogenesis; Hap43p-induced gene; ortholog of S. cerevisiae MAK11	3053	3364	3402	1560	2002	1791	1924	1719	2109	1141	3021	2575	78.4159	77.8319	80.8298	51.9421	49.5316	58.4588	66.8153	74.6672	74.3798	53.2562	109.678	63.8005
orf19.1792		Ortholog(s) have ubiquitin-protein ligase activity	2021	2453	2301	1744	2204	1720	1104	828	1201	899	971	1917	31.3135	34.2363	32.9793	35.0292	32.8941	33.8666	23.1275	21.6956	25.5511	25.3124	21.2656	28.6521
orf19.1793		Ortholog(s) have phosphatidylinositol binding activity, role in cellular response to nitrogen starvation, piecemeal microautophagy of nucleus and Golgi apparatus, endosome, extrinsic to membrane, fungal-type vacuole localization	2372	2859	2770	1958	2568	2053	1406	1145	1521	1336	1624	2570	38.6919	42.0091	41.797	41.4033	40.3497	42.557	31.0087	31.5855	34.0671	39.6022	37.4442	40.4397
orf19.1794		Ortholog(s) have RNA binding, translation regulator activity and role in Group I intron splicing, mitochondrial respiratory chain complex IV biogenesis, positive regulation of mitochondrial translation	1059	1102	1130	971	1278	997	445	314	493	492	514	911	36.6832	34.3856	36.2084	43.6021	42.6425	43.8877	20.8413	18.394	23.4487	30.9702	25.1667	30.441
orf19.1795	PUF3	Ortholog os S. cerevisiae Puf3; mRNA-binding protein involved in RNA catabolism; mutant is viable	4130	4927	4849	4074	4847	4622	2242	1772	2732	1978	2543	5112	51.0513	54.861	55.4458	65.2823	57.7126	72.6046	37.4702	37.0422	46.3702	44.4315	44.4321	60.9561
orf19.1795.1		Ortholog(s) have role in protein targeting to ER, signal peptide processing and signal peptidase complex localization	426	451	434	293	516	302	397	295	262	227	194	375	33.7758	32.2104	31.8306	30.1149	39.4081	30.4284	42.5579	39.5543	28.5232	32.7061	21.7415	28.6811
orf19.1796		Putative glyoxylate reductase; acts on glyoxylate and hydroxypyruvate substrates; Spider biofilm repressed	1864	2091	1697	1701	2579	1591	1981	1462	1353	1217	1157	1977	52.3661	52.9155	44.1007	61.9479	69.7905	56.8004	75.2458	69.4589	52.1919	62.1302	45.9442	53.5773
orf19.1797		D-arabinose 5-phosphate isomerase; has GutQ domain which is associated with phosphosugar binding; other biofilm induced; rat catheter and Spider biofilm induced; F-12/CO2 early biofilm induced	1320	1508	1408	1231	1649	1283	1817	1471	1432	1680	2426	2076	32.7675	33.7205	32.3319	39.6136	39.4303	40.4737	60.9842	61.753	48.8104	75.7854	85.1241	49.7125
orf19.1798	TSC2	Putative GTPase-activating protein; similar to mammalian tuberin; involved in control of filamentous growth; mutants are viable	4613	5241	5130	3988	5133	4024	2016	1444	2507	2127	2574	4096	38.7177	39.6246	39.8294	43.3909	41.499	42.9202	22.8776	20.496	28.8923	32.4415	30.5371	33.1631
orf19.1799	GAP5	Putative general amino acid permease; fungal-specific (no human or murine homolog)	5553	6487	5690	4295	6146	4378	3875	2931	3689	3204	5005	5653	109.791	115.534	104.067	110.083	117.05	110	103.587	98.0015	100.15	115.117	139.874	107.817
orf19.18	IMH3	Inosine monophosphate (IMP) dehydrogenase; enzyme of GMP biosynthesis; target of mycophenolic acid and mizoribine monophosphate; antigenic during infection; repressed in core stress response; snoRNA snR54 encoded within IMH3 intron	14296	13652	12424	5514	7739	4980	11749	8205	8898	8013	16519	13135	303.28	260.885	243.809	151.64	158.145	134.257	336.995	294.364	259.192	308.91	495.343	268.8
orf19.1800		Protein of unknown function; Spider biofilm induced	1121	1446	1427	994	1398	1117	943	844	966	692	901	1424	26.3919	30.666	31.0777	30.3368	31.7039	33.4192	30.0172	33.6035	31.2279	29.6059	29.9835	32.3403
orf19.1801	CBR1	Putative cytochrome B5 reductase; plasma membrane-localized	3810	4186	3597	2446	4372	2409	4847	4646	3671	1976	2226	3118	126.291	124.989	110.293	105.105	139.595	101.476	217.228	260.438	167.084	119.026	104.296	99.6999
orf19.1802		Putative termination and polyadenylation protein; repressed by prostaglandins; Spider biofilm induced	25771	27128	27887	10501	15014	11582	5216	4363	5649	1879	3440	5137	495.795	470.124	496.286	261.89	278.232	283.16	135.676	141.949	149.226	65.6909	93.5453	95.3344
orf19.1803	CDC43	Beta subunit of heterodimeric protein geranylgeranyltransferase type I; GGTase I enzyme binds zinc, is Mg-dependent; Cdc42p is GGTase I substrate	1003	1157	1133	796	949	831	537	418	576	387	519	886	28.5041	29.6186	29.7849	29.325	25.9785	30.0113	20.6336	20.0891	22.4766	19.986	20.8481	24.289
orf19.1804		Ortholog(s) have mitochondrion localization	2469	2950	2857	1752	2591	1941	1615	1281	1798	1222	2075	2102	83.8957	90.2953	89.8026	77.1739	84.806	83.8149	74.1968	73.6113	83.8898	75.4566	99.6621	68.9003
orf19.1805	PEX14	Ortholog(s) have protein binding, bridging activity, role in protein import into peroxisome matrix, docking and peroxisomal membrane localization	3265	3742	3581	3180	4491	3406	2360	1808	2332	2500	2926	4360	80.7434	83.3589	81.9196	101.946	106.981	107.04	78.9095	75.6134	79.1869	112.35	102.28	104.011
orf19.1806		Ortholog of C. parapsilosis CDC317 : CPAR2_203900, Debaryomyces hansenii CBS767 : DEHA2G22374g, Candida dubliniensis CD36 : CD36_30340 and Pichia stipitis Pignal : PICST_33758	9153	11368	10583	9099	9950	8573	4375	2700	5212	4993	5848	10442	297.863	333.244	318.583	383.853	311.901	354.538	192.498	148.591	232.894	295.272	269.001	327.798
orf19.1808	MED5	RNA polymerase II mediator complex subunit; transcription positively regulated by Tbf1p	3532	3764	3584	2728	3629	2833	1626	1220	1926	1546	1650	2845	44.7157	42.9253	41.9727	44.7714	44.2554	45.5788	27.8326	26.1201	33.4808	35.5677	29.5268	34.7449
orf19.1813	FLC2	Protein involved in heme uptake; putative FAD transporter, similar to S. cerevisiae Flc2p	4057	4668	4361	3223	4474	3352	2937	2445	2765	2131	3007	3799	53.092	55.0274	52.7922	54.6767	56.3976	55.7449	51.9663	54.1103	49.6844	50.6775	55.6225	47.9582
orf19.1814	STT4	Putative phosphatidylinositol-4-kinase	14547	16626	17495	13256	17041	14975	9674	7075	11242	10015	10743	19964	94.211	96.9929	104.81	111.291	106.307	123.246	84.7087	77.4874	99.9707	117.865	98.3437	124.723
orf19.1815		Ortholog of S. cerevisae/S. pombe Tif6; constituent of 66S pre-ribosomal particles; Spider biofilm induced	5593	5357	4784	2221	2888	1932	4955	3372	3607	2553	5031	4719	221.276	190.913	175.081	113.908	110.059	97.1345	265.049	225.607	195.946	183.547	281.343	180.098
orf19.1816	ALS3	Cell wall adhesin; epithelial adhesion, endothelial invasion; alleles vary in adhesiveness; immunoprotective in mice; binds SspB adhesin of S. gordonii in mixed biofilm; induced in/required for Spider biofilm; flow model biofilm repressed	68799	83195	80875	38433	42516	45422	34603	37297	35878	21245	28092	58423	702.973	765.734	764.417	509.071	418.456	589.793	478.04	644.476	503.368	394.476	405.725	575.851
orf19.182		Ortholog(s) have rRNA (guanine-N1-)-methyltransferase activity, role in rRNA modification and endoplasmic reticulum, mitochondrion localization	2806	3427	3596	2180	2791	2478	1860	1543	2022	1455	2284	2898	74.5099	81.9718	88.3295	75.0413	71.3882	83.619	66.7779	69.2897	73.7239	70.2097	85.7266	74.2325
orf19.1821		Protein of unknown function; repressed by alpha pheromone in SpiderM medium	512	523	620	399	512	412	186	106	262	182	198	416	64.6116	59.452	72.3755	65.2726	62.2373	66.0716	31.7356	22.6216	45.3986	41.7368	35.3182	50.6411
orf19.1822	UME6	Zn(II)2Cys6 transcription factor; role in hyphal extension, virulence, adherence to plastic; filament induced; regulated by Nrg1/Tup1/Rfg1, alkaline conditions; expression promotes highly filamentous biofilms; rat catheter biofilm induced	6600	7504	7231	4976	6312	5404	3054	2118	3423	2639	3044	5278	37.1951	38.0942	37.6964	36.353	34.2649	38.7021	23.2704	20.1857	26.488	27.0264	24.2482	28.6933
orf19.1823		Predicted membrane protein; transcript repressed by ciclopirox olamine	2040	2151	2157	2223	2923	2230	1203	936	1246	1109	1233	2443	27.4941	26.114	26.8918	38.8389	37.9471	38.1937	21.9214	21.3335	23.0584	27.1612	23.489	31.7616
orf19.1824	PGA50	Putative GPI-anchored protein; adhesin-like protein	1524	1786	1787	1243	1575	1223	706	421	840	637	727	1219	64.3828	67.9658	69.8344	68.0728	64.0923	65.6581	40.3258	30.0776	48.7265	48.9026	43.4123	49.6773
orf19.1825		Protein of unknown function; mutants are viable; filament induced; regulated by Nrg1, Rfg1, Tup1	538	640	719	547	633	489	289	243	330	248	289	571	9.48971	10.1689	11.7317	12.5076	10.7551	10.9612	6.89227	7.24859	7.99255	7.94932	7.20546	9.71575
orf19.1826	MDM34	Putative zinc finger transcription factor; macrophage-downregulated; flow model biofilm induced; flow model and Spider biofilm induced	2145	2650	2455	2239	3160	2320	2778	2156	2018	1643	3048	2676	39.2465	43.6761	41.5513	53.1062	55.693	53.9434	68.7226	66.7112	50.6985	54.6284	78.8282	47.2312
orf19.1827		Protein of unknown function; flow model biofilm induced; induced by alpha pheromone in SpiderM medium	399	535	526	347	410	387	140	115	241	145	178	371	12.253	14.7995	14.9422	13.8139	12.1281	15.1028	5.81288	5.97234	10.1622	8.09181	7.7265	10.9904
orf19.1828	BUD16	Putative pyridoxal kinase; a key enzyme in pyridoxal 5'-phosphate synthesis, the active form of vitamin B6; involved in bud-site selection and genome integrity in S. cerevisiae; induced by alpha pheromone in SpiderM medium	1014	1219	1195	775	976	846	471	427	557	455	574	910	31.237	33.8267	34.0533	30.9493	28.9615	33.1191	19.6176	22.2452	23.5607	25.4712	24.994	27.0422
orf19.183	HIS3	Imidazoleglycerol-phosphate dehydratase, enzyme of histidine biosynthesis; functionally complements S. cerevisiae his3-1 mutation; hyphal-induced expression; regulated by Gcn2p and Gcn4p; fungal-specific (no human or murine homolog)	659	711	730	339	451	386	357	208	318	321	396	636	37.321	36.2712	38.2428	24.8877	24.6028	27.78	27.3357	19.9208	24.7284	33.0354	31.6997	34.7451
orf19.1830		Protein of unknown function; Hap43-induced; rat catheter and Spider biofilm induced	1827	2042	2023	1321	1521	1388	865	643	1046	791	1552	1626	109.137	109.879	111.787	102.295	87.5195	105.366	69.8627	64.9565	85.7962	85.8656	131.045	93.6969
orf19.1831		Ortholog of Candida albicans WO-1 : CAWG_00374	167	217	187	156	244	180	63	52	104	77	109	179	15.5312	18.1791	16.0875	18.8075	21.8584	21.2734	7.92178	8.1784	13.2807	13.0133	14.3287	16.0587
orf19.1832	FCY23	Putative transporter; Gcn4p-regulated; more similar to S. cerevisiae Tpn1p, which is a vitamin B6 transporter, than to purine-cytosine permeases	1686	1975	1862	1305	1704	1344	1270	1007	1069	1013	1779	2118	34.9549	36.8843	35.71	35.0734	34.0299	35.41	35.5998	35.3066	30.4319	38.1652	52.1338	42.359
orf19.1833		Ortholog(s) have pseudouridine synthase activity, role in box H/ACA snoRNA 3'-end processing, rRNA pseudouridine synthesis, snRNA pseudouridine synthesis and 90S preribosome, box H/ACA snoRNP complex, cytosol localization	8868	9566	8561	4047	5807	3911	7184	5451	6302	5694	10068	8867	212.737	206.715	189.977	125.854	134.187	119.229	233.012	221.141	207.585	248.223	341.392	205.194
orf19.1834		Ortholog of C. parapsilosis CDC317 : CPAR2_212580, Debaryomyces hansenii CBS767 : DEHA2G11770g, Candida dubliniensis CD36 : CD36_09960 and Pichia stipitis Pignal : PICST_51041	1681	1839	1790	1337	1672	1243	735	557	834	578	659	1324	22.836	22.504	22.494	23.5452	21.8791	21.4586	13.5	12.7963	15.5568	14.2688	12.6541	17.3504
orf19.1835	PEA2	Putative coiled-coil polarisome; predicted role in polarized morphogenesis, cell fusion, and low affinity Ca2+ influx; rat catheter biofilm induced	2120	2615	2624	1912	2335	2194	981	769	1270	1489	1715	2657	38.771	43.0791	44.391	45.329	41.1338	50.99	24.2568	23.7834	31.8916	49.485	44.3331	46.874
orf19.1836	APN2	Putative class II abasic (AP) endonuclease; flucytosine induced	1736	2232	2048	1331	1795	1465	756	546	914	723	922	1469	47.7114	55.2575	52.067	47.4207	47.5201	51.1667	28.0923	25.3771	34.4921	36.1092	35.8176	38.9461
orf19.1837	TBP1	Transcription initiation factor; binds TATA box sequence, binding does not require TFIIA; caspofungin repressed; functional homolog of S. cerevisiae and human TATA-binding proteins; Spider biofilm induced	1496	1672	1586	1376	1732	1296	909	810	1057	1212	1836	2068	68.0333	68.4937	66.7195	81.1196	75.8714	74.8983	55.8917	62.2947	66.0033	100.161	118.02	90.7215
orf19.1839	RPA190	Putative RNA polymerase I subunit A190; Hap43p-induced gene; flucytosine induced	9611	10289	10166	4651	5827	4689	6048	5891	6624	3731	11374	7941	72.2186	69.6431	70.6628	45.3048	42.1761	44.7753	61.445	74.8594	68.3442	50.9464	120.806	57.5606
orf19.184	MDM10	Predicted component of the mitochondrial sorting and assembly machinery (SAM complex) and ER-mitochondria encounter structure (ERMES) complex with a role in protein import into mitochondria	1516	1709	1666	1128	1564	1212	763	616	892	611	737	1245	37.4906	38.0706	38.1117	36.1618	37.2564	38.0894	25.5119	25.7621	30.2893	27.4582	25.7623	29.7004
orf19.1840		Predicted lipid-binding ER protein; involved in ER-plasma membrane tethering; Spider biofilm induced	7198	7859	7818	6459	8892	6536	7840	6813	6838	4790	3985	7928	72.047	70.8591	72.3868	83.8083	85.7322	83.1368	106.1	115.324	93.9797	87.1258	56.38	76.5486
orf19.1841		Protein of unknown function; Hap43-induced gene	891	951	1055	751	983	894	392	271	523	414	499	883	27.3834	26.3278	29.9932	29.9204	29.1007	34.916	16.2888	14.085	22.0705	23.1216	21.6772	26.1782
orf19.1842	BUD5	Predicted GTP/GDP exchange factor for Rsr1; rat catheter biofilm induced	4255	5120	5085	3721	4539	3917	2012	1504	2332	2035	3279	4280	35.068	38.0107	38.767	39.7547	36.034	41.0244	22.4199	20.9621	26.3901	30.4778	38.1985	34.0271
orf19.1843	ALG6	Putative glucosyltransferase involved in cell wall mannan biosynthesis; transcription is elevated in chk1, nik1, and sln1 homozygous null mutants; repressed by nitric oxide; possibly essential gene, disruptants not obtained by UAU1 method	2180	2385	2105	1775	2367	1712	1195	940	1033	1016	991	1808	47.2954	46.6095	42.2449	49.9204	49.4653	47.2001	35.0529	34.4879	30.7725	40.0556	30.3899	37.8382
orf19.1844		Protein similar to ferric reductase Fre10p	1423	1638	1653	1270	1561	1282	595	386	714	611	702	1264	24.7662	25.6798	26.6126	28.6534	26.1696	28.3543	14.0012	11.361	17.0629	19.3243	17.2697	21.2212
orf19.1847	ARO10	Aromatic decarboxylase; Ehrlich fusel oil pathway of aromatic alcohol biosynthesis; alkaline repressed; protein abundance affected by URA3 expression in CAI-4 strain; Spider biofilm induced	1650	2158	1958	1371	2028	1828	1134	1382	1184	690	1251	1591	32.4432	38.2222	35.6133	34.9458	38.4104	45.6766	30.1472	45.9541	31.9663	24.6545	34.7689	30.1773
orf19.1848.1		Ortholog of S. cerevisiae : KSH1, C. parapsilosis CDC317 : CPAR2_203260, Candida tenuis NRRL Y-1498 : CANTEDRAFT_116778 and Debaryomyces hansenii CBS767 : DEHA2A10604g	132	165	144	112	167	115	143	98	81	71	60	131	16.1387	18.172	16.2861	17.7513	19.6677	17.8678	23.6388	20.2627	13.5982	15.7747	10.3691	15.4503
orf19.1849		Ortholog(s) have U3 snoRNA binding, rRNA binding activity, role in maturation of SSU-rRNA from tricistronic rRNA transcript (SSU-rRNA, 5.8S rRNA, LSU-rRNA) and nucleolus, small-subunit processome localization	2819	3118	2954	1637	2259	1750	2003	1513	1771	1196	2107	2241	50.5186	50.3335	48.9696	38.0297	38.9954	39.854	48.5323	45.8535	43.5789	38.9489	53.3721	38.7407
orf19.185		Ortholog(s) have structural constituent of ribosome activity, role in mitochondrial translational initiation and mitochondrial small ribosomal subunit localization	1552	1774	1696	1137	1535	1204	1225	1082	1150	648	1108	1317	52.0603	53.6035	52.626	49.4417	49.5979	51.3238	55.5578	61.3788	52.968	39.5	52.5349	42.6158
orf19.1850	SIW14	Putative protein phosphatase of the PTP family (tyrosine-specific), similar to S. cerevisiae Siw14p; mutant shows virulence defect; Hap43p-repressed gene	1340	1557	1532	1117	1450	1189	756	592	792	668	799	1330	42.0386	44.0004	44.4592	45.427	43.8179	47.4026	32.067	31.4081	34.1169	38.0827	35.431	40.2499
orf19.1852		Ortholog(s) have mitochondrion localization	363	359	313	315	434	258	280	202	260	271	209	407	34.5788	30.8051	27.5809	38.8984	39.823	31.232	36.0625	32.541	34.0077	46.9116	28.1412	37.3996
orf19.1853	HHT2	Putative histone H3; farnesol regulated; Hap43-induced; rat catheter and Spider biofilm repressed	4317	3662	2995	1709	3453	1084	4553	2455	2377	679	835	859	317.279	242.439	203.618	162.824	244.454	101.243	452.429	305.132	239.878	90.6853	86.7439	60.9007
orf19.1854	HHF22	Putative histone H4; regulated by Efg1; flucytosine, fluconazole-induced; amphotericin B, caspofungin repressed; colony morphology-related gene regulation by Ssn6; Hap43-induced; rat catheter and Spider biofilm repressed	4316	4118	3544	2064	3746	1547	4218	2637	2522	930	1283	1471	306.307	263.261	232.664	189.89	256.085	139.522	404.74	316.492	245.766	119.941	128.705	100.707
orf19.1855		Predicted membrane transporter, member of the anion:cation symporter (ACS) family, major facilitator superfamily (MFS); Gcn4p-regulated; flucytosine induced; ketoconazole-repressed; oxidative stress-induced via Cap1p	2339	2769	2826	1869	2357	1975	1155	778	1388	1157	1226	2179	46.2922	49.3657	51.738	47.9518	44.9343	49.6732	30.9068	26.0396	37.7197	41.612	34.2974	41.6011
orf19.1856		Ortholog(s) have histone deacetylase activity	1400	1551	1389	1097	1447	984	853	663	783	793	1096	1411	45.7494	45.6556	41.9875	46.471	45.5477	40.863	37.6878	36.6393	35.1334	47.0911	50.6246	44.4789
orf19.1857		Putative L-azetidine-2-carboxylic acid acetyltransferase; mutants are viable	453	519	523	412	500	407	526	401	418	372	525	620	20.1116	20.7558	21.4788	23.7117	21.3825	22.9625	31.5739	30.1071	25.4815	30.0123	32.9459	26.5528
orf19.1860	LSC2	Putative succinate-CoA ligase beta subunit; regulated by Mig1, Tup1; induced in high iron; protein present in exponential and stationary growth phase yeast cells; Spider biofilm repressed	10222	10360	8715	5419	9480	4969	11516	8508	8259	5678	6483	8077	274.403	250.517	216.412	188.578	245.133	169.512	417.973	386.24	304.426	276.985	245.993	209.157
orf19.1860.1		Has domain(s) with predicted aminopeptidase activity and role in proteolysis	1461	1812	1665	1398	1926	1505	1519	1378	1393	875	786	1710	36.6384	40.9326	38.6243	45.4476	46.5247	47.9623	51.5036	58.4403	47.9665	39.8751	27.8613	41.3668
orf19.1861		Protein of unknown function; flow model biofilm induced	3091	3583	3317	2483	3592	2365	2219	1575	2107	1770	2002	3042	59.0033	61.6096	58.571	61.4429	66.0472	57.3701	57.2702	50.8434	55.2259	61.3986	54.0175	56.0153
orf19.1862		Possible stress protein; increased transcription associated with CDR1 and CDR2 overexpression or fluphenazine treatment; regulated by Sfu1, Nrg1, Tup1; stationary phase enriched protein; Spider biofilm induced	720	717	475	2463	3643	1640	720	646	606	2413	883	2207	53.7214	48.1902	32.7845	238.23	261.827	155.502	72.6342	81.5125	62.0853	327.175	93.1255	158.85
orf19.1863		Has domain(s) with predicted Rho guanyl-nucleotide exchange factor activity, role in regulation of Rho protein signal transduction and intracellular localization	938	1185	1189	746	982	878	343	237	503	407	441	927	20.6006	23.4433	24.1556	21.2389	20.7744	24.5046	10.1851	8.8024	15.1686	16.2434	13.6901	19.6393
orf19.1864		Ortholog(s) have cytosol localization	3309	3684	3570	3634	4652	3386	2967	2065	2654	2452	2523	4603	55.4748	55.6344	55.364	78.9772	75.1241	72.1379	67.2528	58.5458	61.0944	74.7012	59.7874	74.4406
orf19.1865	MCS7	S. cerevisiae ortholog Mcs7 has a role in reciprocal meiotic recombination; Spider biofilm repressed	4845	5707	5418	4048	6008	4502	4611	4442	4204	2313	2533	5368	90.0754	95.5751	93.1776	97.5597	107.593	106.364	115.905	139.659	107.319	78.144	66.5642	96.2708
orf19.1866	VMA10	Subunit G of the V1 peripheral membrane domain of the vacuolar H+-ATPase (V-ATPase); involved in vacuolar acidification; rat catheter biofilm repressed	2225	2333	2162	1625	2336	1593	2039	1591	1613	1062	1016	1851	171.559	162.04	154.205	162.425	173.499	156.09	212.566	207.458	170.773	148.804	110.731	137.676
orf19.1867		Putative malate permease; induced during macrophage infection; regulated by Gcn2 and Gcn4; putative peroxisome targeting signal; Hap43-repressed; Spider biofilm induced	863	971	1045	775	900	767	558	394	546	431	435	816	24.813	25.1485	27.7936	28.886	24.9259	28.0247	21.6918	19.1576	21.5557	22.5192	17.6787	22.6323
orf19.1868	RNR22	Putative ribonucleoside diphosphate reductase;colony morphology-related gene regulation by Ssn6; transcript regulated by tyrosol and cell density; Hap43-repressed; Spider biofilm induced	1397	1781	1659	1179	1585	1134	991	985	1015	621	733	1201	32.4806	37.3007	35.6808	35.5353	35.4975	33.5057	31.1527	38.7294	32.4037	26.2378	24.0894	26.9365
orf19.1871		Ortholog(s) have structural molecule activity, role in histone exchange and Swr1 complex localization	7334	8239	8011	6203	7873	6152	3906	2829	4406	3785	4478	7403	57.8676	58.559	58.4711	63.4475	59.8378	61.6863	41.6698	37.7489	47.7354	54.2711	49.9427	56.3472
orf19.1872		Plasma membrane protein; repressed by nitric oxide	3443	3510	3143	3181	4085	2730	2878	2458	2646	2967	2891	4342	138.733	127.401	117.151	166.159	158.553	139.792	156.793	167.494	146.397	217.254	164.658	168.772
orf19.1873		Protein of unknown function; Hap43-repressed gene; repressed by nitric oxide	1256	1232	1082	1249	1641	1087	1165	1013	1076	1229	1263	1932	78.493	69.3547	62.5501	101.186	98.7848	86.3272	98.4375	107.06	92.3324	139.573	111.567	116.471
orf19.1874		Ortholog(s) have protein serine/threonine kinase activity, role in meiotic recombination checkpoint, protein phosphorylation, regulation of linear element assembly and cytosol, linear element localization	818	944	864	665	803	630	272	184	398	255	338	614	24.0297	24.9799	23.4784	25.3241	22.7222	23.5186	10.8033	9.14089	16.0538	13.6126	14.0347	17.3993
orf19.1876		Ortholog(s) have mRNA binding activity, role in mRNA splice site selection, positive regulation of mRNA splicing, via spliceosome and U1 snRNP, U2-type prespliceosome, commitment complex localization	1604	1941	1740	1245	1505	1241	931	731	1014	819	1204	1526	46.5616	50.7544	46.7233	46.8502	42.0824	45.7797	36.5399	35.8854	40.4169	43.2032	49.4019	42.7315
orf19.1877		Ortholog(s) have cytoplasm, nucleus localization	702	864	802	554	704	564	406	334	417	308	381	615	32.7209	36.2766	34.5798	33.4747	31.6083	33.4076	25.5864	26.3276	26.6886	26.0884	25.1019	27.6524
orf19.1878	MED4	RNA polymerase II core mediator complex subunit	825	927	873	672	872	664	629	556	562	422	521	836	29.7049	30.0662	29.0769	31.3661	30.2434	30.3822	30.6209	33.8552	27.7851	27.6118	26.5158	29.0369
orf19.188		Ortholog of Candida albicans WO-1 : CAWG_04234	5055	6056	6332	3507	4824	4364	2385	2038	2709	1919	2564	3971	79.3564	85.6389	91.9521	71.3697	72.9472	87.0608	50.6224	54.1055	58.3943	54.7448	56.8947	60.1354
orf19.1880	HEM15	Putative ferrochelatase involved in heme biosynthesis; transcript not regulated by iron levels and not affected by a yfh1 null mutation; Spider biofilm repressed	1887	1921	1723	1439	2251	1308	2247	1715	1512	1074	1006	1735	54.5347	50.0095	46.0623	53.9113	62.6638	48.0381	87.8007	83.8188	60.0003	56.4044	41.0953	48.3693
orf19.1881		Putative broad-specificity lysophospholipid acyltransferase; role in glycerophospholipid biosynthesis; rat catheter biofilm repressed	1949	2178	2061	1384	2471	1365	2344	2167	1851	883	782	1597	38.1313	38.3842	37.2999	35.1013	46.5675	33.9375	62.0042	71.6977	49.7253	31.3934	21.6257	30.1401
orf19.1883	YCS4	Putative condensin complex subunit; cell-cycle regulated periodic mRNA expression	4425	5512	5124	3867	4959	3775	2916	2283	2932	2705	2747	5065	47.1405	52.895	50.4952	53.4039	50.888	51.1064	42.0013	41.1305	42.889	52.3668	41.365	52.0511
orf19.1885	TAF4	Putative TFIID subunit; mutation confers hypersensitivity to toxic ergosterol analog	1619	2063	1831	1542	1996	1608	1329	1080	1209	1152	1451	2175	52.5124	60.2752	54.9368	64.8362	62.3615	66.2794	58.2819	59.2401	53.8447	67.9009	66.5236	68.0525
orf19.1886	RCL1	Putative U3-containing 90S preribosome processome complex subunit; Hap43-induced; essential; S. cerevisiae ortholog is essential; represses in core stress response;	3584	3952	3940	2106	2633	2162	2564	1966	2588	1575	3437	3201	102.896	102.205	104.638	78.3805	72.8155	78.8797	99.5277	95.4536	102.023	82.1713	139.478	88.6518
orf19.1887		Ortholog(s) have sterol esterase activity, role in sterol metabolic process and integral to membrane, lipid particle localization	981	1258	1203	907	1107	953	637	530	661	575	682	1238	20.1575	23.2848	22.8661	24.1597	21.9107	24.885	17.697	18.417	18.6496	21.4705	19.8082	24.539
orf19.1888		Putative nicotinamide riboside hydrolase; cleaves N-glycosidic bonds in nucleosides; pyrimidine salvage and nicotinamide riboside salvage pathways; Spider biofilm induced	556	607	507	533	849	520	733	580	664	548	886	953	20.7031	20.3598	17.4634	25.7279	30.4515	24.606	36.9027	36.5228	33.9492	37.0807	46.6323	34.2312
orf19.1889		Putative phosphoglycerate mutase family protein; stationary phase enriched protein; early-stage flow model biofilm induced; Spider biofilm repressed	881	1037	977	527	744	444	1157	915	764	373	390	736	41.1131	43.5921	42.1754	31.8811	33.444	26.3308	73.0015	72.2108	48.9552	31.6316	25.7254	33.1323
orf19.1890		Ortholog(s) have role in medium-chain fatty acid biosynthetic process	1161	1195	1056	1617	1893	1262	1163	884	999	2731	2736	2684	26.7401	24.7927	22.4986	48.2791	41.9974	36.9375	36.2163	34.4318	31.5935	114.304	89.0718	59.6325
orf19.1891	APR1	Vacuolar aspartic proteinase; transcript equivalent in yeast-form and mycelial cells but is elevated at lower growth temperatures; upregulated iby human neutrophils; protein enriched in stationary phase; Spider biofilm induced	5360	5816	5532	8364	10122	7663	12249	9677	9219	8704	7479	11644	140.993	137.81	134.609	285.209	256.471	256.158	435.639	430.476	332.979	416.062	278.079	295.463
orf19.1893		Protein of unknown function; Spider biofilm repressed	2986	3302	3083	2076	3239	2105	2108	1679	1980	1403	1936	2545	45.6525	45.4754	43.6022	41.1453	47.7009	40.8982	43.5752	43.4112	41.5663	38.9798	41.8382	37.5346
orf19.1896	SSC1	Heat shock protein; at yeast-form cell surface, not hyphae; antigenic; Gcn4-regulated; induced by amino acid starvation (3-AT) or by adherence to polystyrene; macrophage-repressed; sumoylation target; possibly essential	16047	17982	16914	11293	15231	11803	17201	14994	14429	7854	13408	15177	277.684	280.298	270.747	253.329	253.879	259.554	402.444	438.785	342.843	246.977	327.955	253.345
orf19.1897		Ortholog of C. parapsilosis CDC317 : CPAR2_105040, Candida tenuis NRRL Y-1498 : CANTEDRAFT_112352, Debaryomyces hansenii CBS767 : DEHA2C08008g and Candida dubliniensis CD36 : CD36_21640	1025	1228	1090	633	873	572	803	644	667	373	589	732	29.8425	32.2058	29.356	23.8909	24.4831	21.1633	31.6097	31.7083	26.6648	19.7345	24.2392	20.5585
orf19.190		Ortholog(s) have role in endoplasmic reticulum organization, histone exchange and Swr1 complex, mitochondrion localization	2633	3278	3407	2152	2682	2356	1216	993	1491	1195	1546	2662	88.1706	98.8795	105.537	93.4185	86.5112	100.26	55.0555	56.234	68.557	72.7191	73.1772	85.9905
orf19.1900		Ortholog(s) have RNA methyltransferase activity, role in 7-methylguanosine cap hypermethylation, meiosis, nucleologenesis, regulation of telomere maintenance via telomerase and nucleolus localization	3041	3568	3330	2322	2865	2210	1719	1290	1821	1400	2013	2869	77.4488	81.8554	78.4517	76.6616	70.2851	71.5266	59.1926	55.5603	63.6809	64.7938	72.4661	70.4852
orf19.1901	MCM3	Putative DNA replication protein; periodic mRNA expression, peak at cell-cycle M/G1 phase; Spider biofilm induced	3786	4170	4251	3053	2905	2949	2080	2219	2331	1837	2317	4769	52.5043	52.0924	54.5337	54.8856	38.8062	51.9716	39.0006	52.0413	44.3872	46.2947	45.4186	63.7986
orf19.1902	NOC4	Putative nucleolar protein; Hap43-induced; mutation confers resistance to 5-fluorocytosine (5-FC), 5-fluorouracil (5-FU), and tubercidin (7-deazaadenosine); Spider biofilm induced	2655	2977	2858	1273	1804	1470	2206	2032	2254	1269	3497	2566	58.4405	59.0272	58.1931	36.3241	38.2496	41.1191	65.6521	75.6397	68.1246	50.7596	108.802	54.4848
orf19.1906		Protein of unknown function; flow model biofilm induced	183	222	221	181	214	193	72	67	107	113	142	211	21.8301	23.8551	24.3869	27.9899	24.59	29.2576	11.6126	13.5162	17.5263	24.4958	23.9434	24.2805
orf19.1907	EMC9	Ortholog of S. cerevisiae Nnf2; possible role in chromosome segregation; mutants are viable, induced during the mating process	2596	3046	3006	2222	2714	2177	2037	1706	1828	1504	2268	2981	46.5436	49.1937	49.8544	51.6436	46.8711	49.601	49.3787	51.7262	45.002	49.0016	57.4766	51.5569
orf19.191	KIC1	Member of the GCK-III subfamily of eukaryotic Ste20p kinases; in RAM cell wall integrity signaling network; role in cell separation, azole sensitivity; required for hyphal growth; constitutive expression is MTL, white-opaque independent	4144	4848	4933	3308	4685	3609	3594	2922	3468	2066	2847	4165	54.668	57.6104	60.1984	56.5714	59.5338	60.5031	64.1041	65.1884	62.8194	49.5281	53.0877	53.0027
orf19.1910		Predicted NADH-dependent flavin oxidoreductase; Hap43-repressed gene	534	528	534	383	486	346	479	341	432	261	373	477	32.5429	28.985	30.1034	30.2574	28.5293	26.7959	39.4679	35.1436	36.1493	28.9043	32.1304	28.0416
orf19.1911	PGA52	GPI-anchored cell surface protein of unknown function; Hap43p-repressed gene; fluconazole-induced; possibly an essential gene, disruptants not obtained by UAU1 method	3866	3969	3320	2940	3887	2450	3001	2165	2464	2207	3741	3319	130.014	120.236	103.283	128.172	125.917	104.706	136.455	123.13	113.781	134.878	177.832	107.673
orf19.1913		Protein of unknown function; flow model biofilm induced	539	629	636	400	467	408	354	256	337	231	316	450	35.9759	37.818	39.2681	34.61	30.0248	34.6067	31.9463	28.8961	30.8855	28.0184	29.8129	28.9738
orf19.1914	FAV3	Putative alpha-1,6-mannanase; induced by mating factor in MTLa/MTLa opaque cells	870	1011	949	676	823	675	894	668	797	476	606	931	23.4348	24.5311	23.6465	23.6051	21.3541	23.1059	32.5591	30.4295	29.4782	23.3	23.0731	24.1914
orf19.1915	MPP10	Putative SSU processome and 90S preribosome component; repressed in core stress response; repressed by prostaglandins	4213	5062	4284	2193	2974	2151	3917	2799	3446	2720	5541	4839	95.908	103.803	90.2137	64.7172	65.2146	62.2273	120.562	107.756	107.716	112.523	178.297	106.265
orf19.1917		Protein of unknown function; Spider biofilm repressed	1618	1959	1811	1524	2216	1561	1970	1660	1438	1016	1292	1858	53.0057	57.81	54.881	64.7212	69.9285	64.9866	87.2577	91.9663	64.685	60.4846	59.8273	58.7164
orf19.192		Ortholog of C. parapsilosis CDC317 : CPAR2_209670, Candida tenuis NRRL Y-1498 : CANTEDRAFT_113478, Debaryomyces hansenii CBS767 : DEHA2C15136g and Candida dubliniensis CD36 : CD36_19320	830	1017	871	721	983	701	410	302	478	379	461	745	57.9619	63.9749	56.2655	65.2706	66.1239	62.2099	38.7117	35.6655	45.8346	48.0962	45.5049	50.1869
orf19.1920		Ortholog of Candida dubliniensis CD36 : CD36_15040	70	103	100	67	83	97	20	15	41	29	34	87	5.15432	6.8318	6.81135	6.39537	5.88697	9.07658	1.99112	1.86785	4.14532	3.88042	3.53871	6.17963
orf19.1923	RRN3	Protein with a predicted role in recruitment of RNA polymerase I to rDNA; caspofungin induced; flucytosine repressed; repressed in core stress response; repressed by prostaglandins	2042	2376	2155	1087	1435	1108	1607	1299	1528	828	2078	1740	46.5667	48.8079	45.4597	32.1342	31.5219	32.1097	49.5484	50.0963	47.8458	34.3129	66.982	38.2771
orf19.1925	TLO5	Member of a family of telomere-proximal genes of unknown function; may be spliced in vivo	284	272	299	170	267	178	332	294	289	162	205	302	17.664	15.2393	17.2029	13.7069	15.9964	14.0692	27.9192	30.924	24.6814	18.3102	18.0226	18.1196
orf19.1926	SEF2	Zn(II)2Cys6 transcription factor, required for normal resistance to copper; repressed by Sfu1 in high-iron conditions; regulated by Sef1, Sfu1, and Hap43; rat catheter and Spider biofilm induced	1673	2012	1952	1340	1659	1474	782	722	1074	783	793	1592	30.6676	33.2228	33.0997	31.8425	29.2935	34.3367	19.3814	22.3819	27.0327	26.0827	20.5471	28.1512
orf19.1927	SNM1	Protein similar to RNase MRP RNA binding protein; ciclopirox olamine induced; regulated by Sef1, Sfu1, and Hap43; Spider biofilm induced	1692	2398	2193	1416	1991	1638	1003	683	1028	738	1085	1663	75.2039	96.0093	90.1651	81.587	85.2416	92.519	60.2746	51.3378	62.7385	59.6079	68.1652	71.302
orf19.193		Ortholog of C. parapsilosis CDC317 : CPAR2_209710, Candida tenuis NRRL Y-1498 : CANTEDRAFT_113479, Debaryomyces hansenii CBS767 : DEHA2C15114g and Candida dubliniensis CD36 : CD36_19310	943	1058	913	735	967	707	431	273	409	402	439	723	38.1934	38.6	34.2064	38.5906	37.7263	36.3893	23.602	18.6989	22.7458	29.5877	25.1324	28.2478
orf19.1930	CFL5	Ferric reductase; induced in low iron; ciclopirox olamine, flucytosine induced; amphotericin B, Sfu1 repressed; Tbf1, Hap43 induced	1911	2215	2266	1486	1862	1669	1379	895	1448	866	1013	1860	35.1782	36.7292	38.5863	35.4609	33.0167	39.0433	34.3219	27.862	36.6002	28.9694	26.3582	33.029
orf19.1932	CFL4	C-terminus similar to ferric reductases; induced in low iron; Sfu1-repressed; ciclopirox olamine induced; colony morphology-related gene regulation by Ssn6; Hap43-repressed; Sef1-regulated	1119	1489	1495	1078	1283	1202	578	400	754	540	642	1133	20.5989	24.6906	25.4574	25.7247	22.75	28.1187	14.3858	12.4523	19.0584	18.064	16.7048	20.1193
orf19.1933		Ortholog(s) have role in peroxisome organization and peroxisomal membrane localization	2421	2789	2652	1917	2616	2098	1778	1426	1693	1209	1378	2321	36.3071	37.6764	36.79	37.2681	37.7899	39.9834	36.0514	36.1654	34.8622	32.9481	29.2105	33.577
orf19.1934	HST3	Histone H3K56 deacetylase; reduced copy number increases opaque cell formation; repressed by MMS, hydroxyurea and high-levels of hydrogen peroxide; Hap43p-induced; ectopic expression blocks genotoxin-induced switching; nicotinamide target	1793	1951	1935	1742	2265	1769	1264	1118	1284	1518	2164	2549	34.6304	33.9437	34.5715	43.6157	42.1391	43.4192	33.0079	36.517	34.052	53.279	59.0782	47.4916
orf19.1935		Ortholog of Candida albicans WO-1 : CAWG_04521	228	255	282	210	240	230	80	57	121	129	128	230	23.7353	23.9124	27.1562	28.3398	24.0664	30.4274	11.2601	10.0348	17.296	24.4038	18.8349	23.0971
orf19.1936	SNF1	Essential protein; functional homolog of S. cerevisiae Snf1p regulator of sugar metabolism; constitutively expressed; Thr208 phosphorylation may have regulatory role; up-regulation associated with azole resistance; has polyhistidine tract	2972	3392	3199	2619	3791	2594	2870	2184	2349	1859	2289	3635	58.059	59.6899	57.8089	66.3245	71.337	64.3973	75.8047	72.1523	63.0093	65.9945	63.2062	68.5007
orf19.1938		Ortholog of S.pombe SPCC825.05c; a predicted splicing coactivator; transcription repressed in azole-resistant strain overexpressing CDR1 and CDR2; induced by benomyl treatment	448	521	471	310	401	342	333	248	334	219	353	492	21.2348	22.245	20.6515	19.048	18.3086	20.6003	21.3407	19.8792	21.7379	18.8635	23.6504	22.496
orf19.1939		Ortholog of S. cerevisiae : YDR374C, C. glabrata CBS138 : CAGL0A02970g, C. parapsilosis CDC317 : CPAR2_303320 and Candida tenuis NRRL Y-1498 : CANTEDRAFT_106457	521	639	650	468	611	521	346	257	335	276	266	485	25.6877	28.38	29.6456	29.9124	29.0181	32.6439	23.0652	21.4288	22.6795	24.7289	18.538	23.0674
orf19.194		Ortholog of C. parapsilosis CDC317 : CPAR2_209720, Candida tenuis NRRL Y-1498 : CANTEDRAFT_114035, Debaryomyces hansenii CBS767 : DEHA2E10494g and Candida dubliniensis CD36 : CD36_19300	2237	2389	2418	1666	2189	1727	1164	974	1338	1006	1143	1865	50.312	48.4	50.3062	48.5733	47.4233	49.36	35.3958	37.046	41.3202	41.116	36.3366	40.4626
orf19.1940		Ortholog(s) have role in ubiquinone biosynthetic process and mitochondrial inner membrane localization	1532	1739	1707	1278	1788	1302	1693	1591	1497	844	1032	1809	64.8604	66.32	66.852	70.1406	72.917	70.0502	96.9107	113.912	87.0249	64.9338	61.7581	73.8804
orf19.1941	NUF2	Kinetochore component; amount of Nuf2p and Mtw1p protein detected at each centromere is consistent with a single kinetochore microtubule attachment site	1238	1429	1457	992	1428	1042	761	581	770	732	804	1440	32.413	33.702	35.2873	33.6689	36.0137	34.6692	26.9388	25.7248	27.6816	34.8271	29.7542	36.369
orf19.1942	SGE1	Putative multidrug resistance factor; induced in low iron; regulated by Sef1, Sfu1, and Hap43	1722	2005	1893	1367	1800	1436	1769	1430	1515	1053	1409	1873	35.1992	36.918	35.794	36.2231	35.4415	37.3019	48.8901	49.4324	42.5219	39.1143	40.7102	36.9323
orf19.1943		Ortholog of C. parapsilosis CDC317 : CPAR2_302610, Candida dubliniensis CD36 : CD36_51070, Candida orthopsilosis Co 90-125 : CORT0E04770 and Spathaspora passalidarum NRRL Y-27907 : SPAPADRAFT_50634	2109	2283	2169	1661	2085	1671	1126	708	1175	912	927	1813	34.8949	34.0264	33.1975	35.6265	33.2302	35.135	25.1894	19.8105	26.6947	27.4213	21.68	28.937
orf19.1944	GPR1	Plasma membrane G-protein-coupled receptor of the cAMP-PKA pathway; required for WT hyphal growth; reports differ on role in cAMP-mediated glucose signaling; Gpr1 C terminus binds Gpa2; regulates HWP1 and ECE1; flow model biofilm induced	25289	28531	27842	21668	27671	23605	11791	8744	14597	18580	20250	34353	339.899	345.429	346.161	377.533	358.248	403.18	214.27	198.749	269.391	453.807	384.712	445.402
orf19.1945	AUR1	Inositolphosphorylceramide (IPC) synthase; catalyzes the key step in sphingolipid biosynthesis; antifungal drug target; flow model biofilm induced; Spider biofilm induced	3510	3950	3933	2974	3627	2909	2561	2593	2503	1845	3839	3277	65.6289	66.5288	68.0255	72.0853	65.3245	69.1209	64.7428	81.9912	64.2614	62.6891	101.461	59.1064
orf19.1946		Similar to an aldose 1-epimerase-related protein; antigenic during murine systemic infection; protein present in exponential and stationary phase yeast cultures; Hap43-induced; Spider biofilm repressed	1668	1721	1658	1334	2491	1360	3125	2410	2101	1158	1129	1440	64.815	60.2399	59.5969	67.1975	93.2381	67.1576	164.181	158.37	112.1	81.7703	62.0107	53.9773
orf19.1948		Ortholog of C. parapsilosis CDC317 : CPAR2_302560, Candida tenuis NRRL Y-1498 : CANTEDRAFT_135271, Debaryomyces hansenii CBS767 : DEHA2E12914g and Candida dubliniensis CD36 : CD36_51110	1650	1771	1574	1380	1936	1310	1329	1102	1363	906	1366	1739	44.8454	43.3587	39.5729	48.6217	50.685	45.2462	48.8374	50.6514	50.8663	44.7476	52.478	45.5935
orf19.1949	VPS1	Dynamin-family GTPase-related protein; induced upon adherence to polystyrene; regulated by Gcn2p and Gcn4p	8677	9898	9577	7990	11426	7888	7966	6053	7195	5291	6636	9346	151.621	155.798	154.803	180.99	192.321	175.16	188.202	178.87	172.633	168.01	163.904	157.538
orf19.1950		Ortholog(s) have phosphatase activity	917	1073	1124	913	1100	903	603	456	668	439	632	983	61.3101	64.6229	69.5166	79.1318	70.8428	76.7233	54.5097	51.5589	61.3253	53.3378	59.7273	63.3995
orf19.1953		Predicted protein of unknown function; merged with orf19.1952 in Assembly 21	1980	2311	2343	1456	2008	1632	1405	1089	1365	922	1433	1753	65.4108	68.7715	71.6006	62.3539	63.8982	68.5144	62.7559	60.8399	61.9181	55.3507	66.915	55.8645
orf19.1954	PUS4	Putative pseudouridine synthase; transcript regulated by Nrg1, Mig1, and Tup1	2407	2657	2373	1541	2086	1359	2050	1551	1867	1249	2433	2172	73.2865	72.8725	66.8352	60.823	61.179	52.5829	84.3909	79.8612	78.0536	69.1063	104.709	63.7936
orf19.1955		Ortholog(s) have palmitoyltransferase activity, role in protein palmitoylation, protein targeting to membrane and endoplasmic reticulum palmitoyltransferase complex, extrinsic to endoplasmic reticulum membrane localization	855	1011	1010	793	875	739	539	449	544	525	587	959	42.9651	45.7641	46.9495	51.6584	42.3544	47.1923	36.6212	38.1569	37.5361	47.942	41.6947	46.4877
orf19.1956		Ortholog(s) have role in reciprocal meiotic recombination and mitochondrion localization	43710	50183	53692	38622	47328	44306	20440	15652	30617	28133	36583	62142	735.935	761.096	836.234	842.968	767.568	947.978	465.3	445.661	707.819	860.76	870.624	1009.28
orf19.1957	CYC3	Mitochondrial cytochrome c heme lyase; antigenic cell-wall protein; filament induced; induced on polystyrene adherence, interaction with macrophage; N-glycosylation, 2 heme-binding motifs; rat catheter, Spider biofilm induced	3468	3463	3460	2538	3268	2612	3212	2177	2713	2099	3693	3754	148.751	133.8	137.283	141.12	135.021	142.374	186.273	157.912	159.783	163.606	223.899	155.326
orf19.1958		Ortholog of Candida albicans WO-1 : CAWG_04501	507	527	559	354	372	480	175	135	244	217	279	454	39.0923	36.6031	39.8708	35.3838	27.6291	47.0329	18.2438	17.6033	25.8329	30.4054	30.4075	33.7682
orf19.1959		Ortholog(s) have ubiquitin-specific protease activity, role in protein deubiquitination and cytosol, ribosome localization	1789	1821	1846	977	1313	995	1698	1403	1567	802	1578	1501	49.5148	45.4003	47.2624	35.0539	35.005	34.9965	63.5413	65.6687	59.5517	40.3373	61.734	40.0751
orf19.1960	CLN3	G1 cyclin; depletion abolishes budding and causes hyphal growth defects; farnesol regulated, functional in S. cerevisiae; possibly essential (UAU1 method); other biofilm induced; Spider biofilm induced	4368	4856	4955	3704	4539	3780	3721	3217	3913	2529	3830	4438	55.2639	55.3429	57.9912	60.7502	55.3171	60.7754	63.652	68.8314	67.9782	58.1454	68.4937	54.1646
orf19.1961		Planktonic growth-induced gene	3903	4427	4191	2993	3756	2977	3491	2788	3109	2068	3287	3677	82.5318	84.325	81.9785	82.0441	76.5048	79.9979	99.8082	99.6993	90.2702	79.4659	98.2461	75.0043
orf19.1963	GDS1	Putative mitochondrial protein; Hap43-repressed gene; Spider biofilm induced	5920	6472	6380	5858	6644	5999	4256	3143	4590	5043	8083	10313	71.9539	70.8591	71.732	92.2996	77.7862	92.6592	69.9404	64.6031	76.6031	111.386	138.867	120.917
orf19.1964		Protein of unknown function; repressed by fluphenazine treatment; induced by benomyl treatment and in an RHE model; regulated by Nrg1, Tup1	2823	3195	3327	1543	2558	1584	3081	3775	2617	1442	3082	2443	63.8575	65.1023	69.6168	45.2465	55.7368	45.5338	94.2295	144.409	81.2842	59.2753	98.5433	53.3082
orf19.1966	BUD23	Putative methyltransferase; Hap43-induced; repressed by prostaglandins	1305	1478	1345	795	948	748	768	574	802	763	1491	1325	58.3333	59.5121	55.6145	46.0671	40.8183	42.4898	46.4153	43.3905	49.2245	61.9781	94.2056	57.1336
orf19.1967		Ortholog(s) have structural constituent of ribosome activity and mitochondrial large ribosomal subunit localization	651	784	807	561	658	582	712	748	645	441	753	743	43.7491	47.4601	50.1674	48.8729	42.5946	49.7036	64.6936	85.0092	59.518	53.856	71.528	48.1666
orf19.1968		Ortholog of C. parapsilosis CDC317 : CPAR2_501840, Debaryomyces hansenii CBS767 : DEHA2F24310g, Candida dubliniensis CD36 : CD36_51280 and Pichia stipitis Pignal : psti_CGOB_00091	197	233	235	148	196	167	124	112	117	100	138	221	22.2171	23.6702	24.516	21.6372	21.2921	23.934	18.9076	21.3607	18.1179	20.4941	21.9985	24.0427
orf19.1968.1		Predicted non-catalytic subunit of N-terminal acetyltransferase; Spider biofilm induced	202	214	172	127	186	150	124	115	137	63	136	147	21.2541	20.2829	16.741	17.3226	18.8515	20.0567	17.6404	20.4629	19.7931	12.0459	20.2266	14.9203
orf19.1969	CCW14	Putative mannoprotein of cell wall with role in response to stress; increased mRNA abundance observed in cyr1 homozygous mutant (hyphal or yeast-form cells) and in ras1 homozygous mutant (yeast-form cells)	177	390	294	196	436	268	139	123	192	236	267	284	385.924	765.979	592.974	553.99	915.704	742.575	409.767	453.534	574.818	935.078	822.872	597.332
orf19.1970		Putative vacuole biogenesis protein	7403	7893	6655	4375	5488	4993	1831	1325	1895	972	1127	1937	321.396	308.673	267.264	246.223	229.502	275.468	107.477	97.2802	112.965	76.6842	69.1591	81.1207
orf19.1971	TRY3	RING-finger transcription factor; regulator of yeast form adherence; required for yeast cell adherence to silicone substrate; Spider biofilm induced	2857	3043	2897	1786	2364	1699	2416	1923	2192	1440	3005	3004	61.5407	59.0444	57.7246	49.8714	49.0501	46.5075	70.3628	70.05	64.8327	56.3667	91.4934	62.4197
orf19.1972		Ortholog(s) have S-adenosylmethionine-dependent methyltransferase activity, role in histone lysine methylation and cytoplasm, nuclear chromatin localization	2398	2495	2292	1709	2308	1579	2638	2065	2248	1760	2805	3078	60.9936	57.1649	53.9274	56.3501	56.5472	51.038	90.7201	88.8242	78.5113	81.3495	100.846	75.5219
orf19.1973	HAP5	Component of CCAAT-binding transcription factor; roles in filamentous growth, low-iron induction of FRP1; regulates genes involved in respiratory growth; functional homolog of S. cerevisiae Hap5p; Cap1p-dependent expression in low iron	2774	3261	3061	2185	2688	2148	1220	866	1359	1298	1597	2457	92.2625	97.6998	94.1764	94.208	86.1169	90.7884	54.8621	48.7094	62.0639	78.4514	75.0787	78.8303
orf19.1974	TFS1	Putative carboxypeptidase y inhibitor; transcript regulated upon yeast-hypha switch; colony morphology-related gene regulation by Ssn6	1803	2066	1826	2539	3680	2556	3332	3001	2832	1938	1560	2795	67.6495	69.827	63.3767	123.495	133.002	121.873	169.032	190.42	145.903	132.139	82.7345	101.163
orf19.1975		Ortholog(s) have role in mRNA splicing, via spliceosome, mitotic cell cycle G2/M transition checkpoint, regulation of mitotic metaphase/anaphase transition and U4/U6 x U5 tri-snRNP complex, U5 snRNP localization	1344	1604	1458	959	1318	1052	798	568	862	825	1033	1573	100.471	108.012	100.823	92.9347	94.9068	99.9388	80.6563	71.8069	88.4809	112.073	109.153	113.433
orf19.1976	TRX2	Similar to thioredoxins; not expected to be enzymatically active because it lacks a canonical thioredoxin active site (Trp-Cys-Gly-Pro-Cys); TRX1 encodes all of the cytoplasmic/nuclear thioredoxin function in C. albicans; Hap43p-induced	813	978	856	615	762	540	444	274	423	315	404	582	58.0134	62.8639	56.503	56.8893	52.3761	48.9676	42.8366	33.0647	41.4457	40.8466	40.7486	40.0618
orf19.1977	URA4	Dihydroorotase; protein present in exponential and stationary growth phase yeast cultures	1912	2094	1966	1493	1847	1489	1538	1303	1468	1384	2001	2377	61.3066	60.4812	58.3126	62.0579	57.0462	60.6724	66.676	70.6546	64.6318	80.6423	90.69	73.5221
orf19.1978	GIT2	Putative glycerophosphoinositol permease; fungal-specific; repressed by alpha pheromone in SpiderM medium; Hap43-repressed; Spider biofilm induced	2866	3044	2980	3391	3310	3335	2091	2035	2473	3091	2733	5048	63.0496	60.3219	60.6432	96.7055	70.1414	93.235	62.1947	75.7089	74.7018	123.57	84.9843	107.126
orf19.1979	GIT3	Putative glycerophosphoinositol permease; white cell specific transcript; fungal-specific; alkaline repressed; caspofungin, macrophage/pseudohyphal-repressed; flow model biofilm induced; Spider biofilm induced	3178	3920	4286	2748	3524	3409	1924	1773	2516	1888	2597	4526	66.1322	73.48	82.5032	74.1299	70.6375	90.1495	54.1325	62.3942	71.8903	71.3951	76.3878	90.8538
orf19.198	ASN1	Putative asparagine synthetase; soluble protein in hyphae; regulated by Rim101; decreased expression at pH 4 vs pH 8; protein detected during exponential and stationary phases of yeast-form growth	10675	11193	11159	5429	7167	5428	8291	6553	6233	4589	6808	9361	208.852	197.261	201.955	137.692	135.067	134.954	219.316	216.814	167.443	163.153	188.271	176.67
orf19.1980	GIT4	Putative glycerophosphoinositol permease; fungal-specific (no human or murine homolog); possibly an essential gene, disruptants not obtained by UAU1 method; Hap43p-repressed gene	2177	2464	2400	2046	2425	1856	932	648	1192	906	1096	1914	50.0525	51.0308	51.0432	60.9804	53.7056	54.2278	28.9719	25.1953	37.6309	37.8532	35.6181	42.4501
orf19.1981	IMP2	Predicted subunit of the mitochondrial inner membrane peptidase complex involved in protein targeting to mitochondria	546	607	599	505	653	546	474	329	434	395	429	698	30.1386	30.1817	30.5857	36.136	34.7204	38.3002	35.3755	30.7117	32.8944	39.6219	33.472	37.1669
orf19.1985		Has aminoglycoside phosphotransferase and protein kinase domains; rat catheter and flow model biofilm induced	1039	1118	985	2154	2372	1740	1083	733	778	2722	1774	3640	29.1473	28.252	25.5611	78.3333	64.0971	62.0311	41.0776	34.7747	29.9684	138.765	70.3444	98.504
orf19.1986	ARO2	Putative chorismate synthase; fungal-specific (no human or murine homolog); protein level decreased in stationary phase yeast cultures; GlcNAc-induced protein	4188	4366	4093	1477	2139	1360	4283	3286	2680	1207	1821	2459	122.204	114.759	110.479	55.8697	60.1215	50.4306	168.974	162.152	107.378	64.002	75.1072	69.216
orf19.1988	CDC45	Putative DNA replication initiation factor; transcriptionally regulated by interaction with macrophage	901	992	1080	683	864	748	463	378	525	428	588	957	19.6778	19.5159	21.8191	19.3371	18.1764	20.7602	13.6719	13.9611	15.7439	16.9865	18.1519	20.162
orf19.1989	DCW1	Protein with predicted GPI modification; dfg5 dcw1 double mutant is inviable; not required for wild-type hyphal growth; upregulated in cyr1 mutant (yeast or hyphal form); Hap43-induced	2633	2784	2603	2102	2790	2179	2544	2162	2144	1913	2445	3257	68.3439	65.0942	62.5004	70.7293	69.7579	71.8759	89.2811	94.9033	76.4143	90.2343	89.7059	81.5523
orf19.199		Protein of unknown function; hyphal-induced expression; upregulated in a cyr1 null mutant	3355	3663	3415	2489	3692	2580	3010	2567	2528	1892	2828	3276	77.1817	75.9072	72.6729	74.2274	81.8133	75.4256	93.6229	99.8675	79.8546	79.0952	91.959	72.7001
orf19.1990	SNX4	Putative sorting nexin; induced during the mating process	2461	2635	2704	2175	2827	2294	2142	1657	1921	1373	1691	2771	42.8507	41.3287	43.5525	49.0935	47.4147	50.7595	50.4266	48.7917	45.9277	43.4435	41.6182	46.5428
orf19.1991v1			2006	2273	2038	1259	1901	1151	1648	1558	1226	789	1012	1417	69.8566	71.3018	65.6509	56.8356	63.7675	50.9365	77.5939	91.7531	58.623	49.93	49.8139	47.601
orf19.1991v2			0	0	0	0	0	0	0	0	0	0	0	0	0	0	0	0	0	0	0	0	0	0	0	0
orf19.1992	SIR2	Required for wild-type lifespan, asymmetric inheritance of oxidatively damaged proteins, rDNA silencing; regulates phenotypic switch in strain 3153A, not WO-1; partially complements S. cerevisiae sir2 mating defect; Spider biofilm induced	2673	3221	2990	1789	2448	1832	1742	1579	1568	1370	1914	2303	63.967	69.4339	66.1893	55.499	56.4298	55.7134	56.3636	63.9022	51.5233	59.5779	64.7429	53.1643
orf19.1993		Ortholog(s) have structural molecule activity, role in proteasome assembly, ubiquitin-dependent protein catabolic process and proteasome regulatory particle, lid subcomplex, proteasome storage granule localization	3473	4007	3633	2635	3839	2546	2450	1475	1870	1592	1423	2450	89.4964	93.0132	86.6016	88.0236	95.2927	83.3751	85.3612	64.279	66.1673	74.5507	51.8321	60.9027
orf19.1994		Ortholog(s) have phosphatidylinositol-3-phosphate binding activity, role in retrograde transport, endosome to Golgi and endosome localization	2056	2231	1987	1600	2294	1484	1429	997	1156	1009	1312	1916	36.9802	36.1468	33.0601	37.3064	39.7448	33.9201	34.7514	30.3262	28.5499	32.9795	33.3559	33.2438
orf19.1995	MNN24	Alpha-1,2-mannosyltransferase; required for normal cell wall mannan content	3670	3896	3754	2254	3378	2359	4084	3771	3087	1779	1957	2816	64.7929	61.959	61.3077	51.5861	57.4462	52.9257	97.4857	112.589	74.834	57.0748	48.8366	47.9583
orf19.1996	CHA1	Similar to catabolic ser/thr dehydratases; repressed by Rim101; induced in low iron; regulated on white-opaque switch; filament induced; Tn mutation affects filamentation; flow model biofilm induced; Spider biofilm repressed	954	1051	964	1037	1013	1024	723	510	759	1481	1337	2945	30.9687	30.7327	28.9475	43.6386	31.6756	42.2427	31.7327	27.9976	33.8312	87.3649	61.3478	92.2209
orf19.1998		Ortholog of C. parapsilosis CDC317 : CPAR2_213870, Candida tenuis NRRL Y-1498 : CANTEDRAFT_92202, Debaryomyces hansenii CBS767 : DEHA2A01980g and Candida dubliniensis CD36 : CD36_16140	59	56	54	42	65	59	38	32	33	32	27	62	16.5396	14.1412	14.0032	15.263	17.552	21.0185	14.4029	15.1705	12.7025	16.3016	10.6987	16.7662
orf19.1999		Protein of unknown function; transcript detected on high-resolution tiling arrays	277	319	327	334	335	318	280	210	236	229	188	419	18.4572	19.147	20.1555	28.8502	21.5016	26.9271	25.2253	23.6636	21.5923	27.7286	17.7066	26.932
orf19.20	RTS1	Putative serine/threonine-protein phosphatase B-type regulatory subunit; transcription is regulated upon yeast-hyphal switch	5989	6860	6506	5055	7341	5299	4846	3621	4191	3068	3104	5589	73.2462	75.5752	73.6046	80.1438	86.4822	82.3573	80.1324	74.8921	70.3801	68.1858	53.6594	65.9378
orf19.200		Putative nuclear RNA-binding protein; Spider biofilm repressed	1861	2055	2037	1332	1973	1379	2085	1768	1670	1090	1404	2012	103.453	102.904	104.748	95.9882	105.649	97.4176	156.71	166.209	127.472	110.111	110.32	107.893
orf19.2000		Ortholog(s) have DNA helicase activity, role in DNA replication initiation, donor selection, mitotic sister chromatid cohesion, negative regulation of DNA recombination and cytosol, nucleus localization	1743	2068	1969	1441	1886	1521	934	904	1040	859	1399	1880	26.8156	28.6593	28.0218	28.739	27.9494	29.737	19.4281	23.5199	21.9697	24.0155	30.4229	27.9009
orf19.2001		Has domain(s) with predicted L-ascorbic acid binding, iron ion binding, oxidoreductase activity, acting on paired donors, with incorporation or reduction of molecular oxygen and 2-oxoglutarate as one donor, more	721	774	714	514	750	554	414	347	375	357	436	646	36.7968	35.5828	33.708	34.006	36.8703	35.9303	28.5673	29.9489	26.2789	33.1093	31.4524	31.8036
orf19.2002		Ortholog(s) have structural constituent of nuclear pore activity and role in nuclear pore organization, poly(A)+ mRNA export from nucleus, protein import into nucleus, ribosomal large subunit export from nucleus	4252	4762	4712	3167	4369	3239	3182	2647	2986	2225	3219	4696	54.1981	54.677	55.5592	52.3307	53.6431	52.4661	54.8384	57.0586	52.2615	51.5381	57.9969	57.7416
orf19.2003	HNM1	Putative choline/ethanolamine transporter; mutation confers hypersensitivity to toxic ergosterol analog; colony morphology-related gene regulation by Ssn6; clade-associated gene expression	4151	4710	4358	3562	4723	3614	3753	3000	3693	4198	5754	6082	86.1969	88.1017	83.7117	95.885	94.4707	95.3683	105.369	105.351	105.298	158.412	168.889	121.83
orf19.2005	REG1	Putative protein phosphatase regulatory subunit; Hap43-repressed gene; macrophage/pseudohyphal-induced; possibly regulated upon hyphal formation; flow model biofilm induced	6375	7410	7045	4597	6209	4910	6078	5087	5700	3131	5428	5997	67.8959	71.0895	69.4071	63.4681	63.6979	66.4541	87.5221	91.6224	83.3564	60.5974	81.7139	61.6122
orf19.2006		Ortholog(s) have fungal-type vacuole membrane localization	1183	1210	1211	876	1076	958	641	437	656	638	705	1065	42.2847	38.959	40.0408	40.5901	37.0468	43.5152	30.9778	26.4153	32.1961	41.4407	35.6189	36.7213
orf19.2006.1	COX17	Putative copper metallochaperone; Hap43p-repressed gene; rat catheter biofilm induced; Spider biofilm induced	418	476	566	409	535	510	419	374	401	321	448	658	39.4352	40.4519	49.3951	50.0205	48.6185	61.1441	53.446	59.6699	51.9461	55.0326	59.7418	59.8829
orf19.2007		Ortholog(s) have role in Golgi to vacuole transport, ascospore wall assembly, retrograde transport, endosome to Golgi and GARP complex, mitochondrion localization	3211	3667	3892	2814	3944	3077	1974	1481	2221	1677	1688	3429	41.2641	42.4489	46.2663	46.8785	48.8213	50.25	34.2983	32.1857	39.1905	39.1627	30.6618	42.5078
orf19.2008		Ortholog(s) have S-methyl-5-thioribose-1-phosphate isomerase activity, role in L-methionine salvage from methylthioadenosine and cytosol, nucleus localization	2240	2421	2199	1594	2145	1555	1677	1385	1595	1201	1430	2141	65.8518	64.1119	59.8005	60.7471	60.7417	58.0934	66.6571	68.8566	64.3845	64.1608	59.4222	60.7164
orf19.2009	PEX12	Ortholog(s) have ubiquitin-protein ligase activity, role in protein import into peroxisome matrix and integral to peroxisomal membrane localization	1601	1767	1731	1408	2045	1566	1427	1131	1276	1238	1234	1938	41.8333	41.5903	41.8396	47.6926	51.4712	51.9996	50.4137	49.977	45.7807	58.784	45.5763	48.8488
orf19.201		Protein of unknown function; unmerged from orf19.202 in a revision of Assembly 21	2208	2386	2464	1811	2109	1869	997	737	1169	1007	1120	1945	119.691	116.508	123.556	127.262	110.123	128.75	73.072	67.5626	87.0117	99.1971	85.817	101.707
orf19.2010		Ortholog of C. parapsilosis CDC317 : CPAR2_213800, Debaryomyces hansenii CBS767 : DEHA2A01320g, Candida dubliniensis CD36 : CD36_16030 and Pichia stipitis Pignal : PICST_29434	401	425	393	346	406	294	170	99	152	181	165	264	39.8426	38.0379	36.1207	44.5654	38.8571	37.1217	22.8374	16.6347	20.7371	32.6806	23.1729	25.3033
orf19.2012	NOT3	Transcriptional regulator; not required for buccal epithelial cell adherence or virulence in mouse systemic infection; null mutant colonies exhibit slightly decreased filamentation ratio; required for yeast adherence to silicone substrate	3403	3659	3739	2435	3076	2628	2103	1788	2229	1439	2442	3030	54.4459	52.7339	55.3374	50.5033	47.4056	53.4325	45.4921	48.3779	48.9682	41.8381	55.2258	46.7644
orf19.2013	KAR2	Similar to Hsp70 family chaperones; role in translocation of proteins into the ER; induced in high iron; protein present in exponential and stationary growth phase yeast cultures; flow model and Spider biofilm repressed	19655	22156	21284	10166	17700	10160	22335	19125	15937	5349	6925	11243	342.687	347.969	343.272	229.77	297.262	225.111	526.508	563.901	381.534	169.475	170.662	189.094
orf19.2014	BCY1	Protein kinase A regulatory subunit; required for nuclear localization of Tpk1; physically interacts with Tpk1; essential; apoptosis-regulated; bcy1 heterozygous or bcy1 tpk2 mutant has filamentous growth defect	3501	3985	3555	3405	5237	3398	5099	4132	4087	2960	3027	4709	92.9019	95.2544	87.2634	117.13	133.861	114.586	182.941	185.425	148.915	142.735	113.537	120.54
orf19.2016	ERG28	Ortholog(s) have protein binding, bridging activity, role in ergosterol biosynthetic process and endoplasmic reticulum membrane localization	862	1073	867	609	1118	525	1323	1389	1021	292	296	567	52.2882	58.6301	48.6492	47.8885	65.3249	40.47	108.505	142.487	85.04	32.1875	25.3794	33.1779
orf19.2017		Ortholog(s) have role in regulation of cell size, transcription elongation from RNA polymerase I promoter, transcription of nuclear large rRNA transcript from RNA polymerase I promoter and DNA-directed RNA polymerase I complex localization	2521	2652	2396	1256	1629	1165	2112	1668	1869	1632	3280	2447	75.7004	71.7336	66.5536	48.8914	47.118	44.4558	85.7458	84.7028	77.0611	89.0539	139.217	70.8808
orf19.2018		Protein with a predicted DnaJ chaperone domain and a CSL-type zinc finger; Spider biofilm induced	520	526	515	307	379	302	454	438	530	239	606	496	37.1733	33.8718	34.0561	28.4501	26.0981	27.4355	43.8811	52.9516	52.0242	31.048	61.2342	34.2042
orf19.2018.1		PProtein of unknown function; gene has intron; similar to human BLOC1S2	324	404	411	299	424	288	207	153	198	165	155	289	35.4202	39.7843	41.5631	42.3736	44.6491	40.0107	30.5964	28.2862	29.7216	32.7792	23.9514	30.4771
orf19.2018.2			0	0	0	0	0	0	0	0	0	0	0	0	0	0	0	0	0	0	0	0	0	0	0	0
orf19.2019		Ortholog(s) have structural constituent of ribosome activity and mitochondrial large ribosomal subunit localization	3123	3409	4090	1637	2384	2170	1581	1415	1542	754	1135	1438	159.385	156.72	193.089	108.303	117.198	140.738	109.094	122.126	108.059	69.9284	81.8773	70.795
orf19.202	CDC47	Phosphorylated protein described as having role in control of cell division; RNA abundance regulated by tyrosol and cell density; merged with orf19.201 in Assembly 20; unmerged from orf19.201 in a revision of Assembly 21	3213	3523	3515	2431	2786	2317	2096	2219	2182	1549	2300	3681	50.2586	49.6406	50.861	49.295	41.978	46.0578	44.3287	58.6994	46.8658	44.031	50.8535	55.5438
orf19.2020	HGT6	Putative high-affinity MFS glucose transporter; 20 family members; induced in core stress response; fluconazole, oralpharyngeal candidasis induced; flow model biofilm induced; Spider biofilm induced	12594	15223	14941	6064	15217	6648	23239	29207	18711	2488	5298	4786	250.517	272.771	274.924	156.369	291.57	168.051	625.007	982.51	511.06	89.9356	148.963	91.8366
orf19.2021	HGT8	High-affinity glucose transporter of the major facilitator superfamily; 20 members in the C. albicans glucose transporter family; 12 probable membrane-spanning segments; gene has intron; expressed in rich medium; flow model biofilm induced	2360	2684	2613	1242	1530	1049	1569	1776	1218	856	1215	1285	50.0658	51.2904	51.2777	34.1561	31.2652	28.2801	45.0034	63.716	35.4795	32.9997	36.4333	26.2967
orf19.2023	HGT7	Putative MFS glucose transporter; glucose, fluconazole, Snf3 induced, expressed at high glucose; 20 member C. albicans glucose transporter family; 12 TM regions predicted; flow model biofilm induced; Spider biofilm repressed	23172	33515	36183	2282	6922	2708	19113	31905	13954	892	2439	1812	481.939	627.903	696.135	61.5265	138.676	71.5739	537.467	1122.18	398.5	33.7133	71.7024	36.3544
orf19.2024		Ortholog of Candida dubliniensis CD36 : CD36_15915 and Candida albicans WO-1 : CAWG_03878	354	426	420	344	394	291	120	70	188	110	164	350	17.6759	19.1607	19.3994	22.2666	18.9502	18.465	8.10127	5.91089	12.8895	9.9811	11.5748	16.8584
orf19.2025		Ortholog of Candida albicans WO-1 : CAWG_03877	37	41	49	93	129	139	36	26	61	52	56	155	4.22128	4.21357	5.17128	13.7544	14.1766	20.1527	5.55314	5.0164	9.55593	10.7809	9.03074	17.0586
orf19.2026	UBP13	Ortholog of S. cerevisiae Ubp13; putative ubiquitin carboxyl-terminal hydrolase; flow model biofilm induced; rat catheter biofilm repressed	2277	2743	2882	2025	2725	2314	1661	1297	1664	1163	1429	2437	38.6023	41.889	45.1964	44.5033	44.4997	49.8529	38.0726	37.1849	38.735	35.8292	34.2432	39.8543
orf19.2028	MXR1	Putative methionine sulfoxide reductase; Plc1-regulated; induced by human neutrophils, flucytosine; macrophage regulated (gene induced, protein decreased); possibly adherence-induced; Spider biofilm induced	3019	2941	2657	1510	2107	1337	4114	2742	2682	1056	1173	2116	152.294	133.641	123.986	98.7451	102.383	85.7096	280.594	233.919	185.772	96.8038	83.6396	102.969
orf19.2029	RFC5	Putative heteropentameric replication factor C subunit; periodic mRNA expression, peak at cell-cycle G1/S phase	1090	1149	1211	821	990	780	815	728	778	408	459	920	38.5741	36.628	39.6436	37.6643	33.7478	35.0785	38.996	43.5689	37.805	26.2384	22.9602	31.407
orf19.203	STB3	Putative SIN3-binding protein 3 homolog; caspofungin induced; macrophage/pseudohyphal-repressed; rat catheter biofilm induced	1433	1491	1499	1046	1321	953	807	685	813	555	862	1236	32.9083	30.8433	31.8434	31.1392	29.2215	27.8118	25.0568	26.6027	25.636	23.1611	27.9807	27.3808
orf19.2030		Plasma membrane-associated protein; induced in cyr1 or ras1 mutant; induced by hypoxia, ketoconazole and during growth in the mouse cecum; induced in oralpharyngeal candidasis; Spider biofilm induced	1727	2052	1689	1595	2683	1583	2142	1375	1529	1236	2212	1721	116.458	124.646	105.358	139.43	174.277	135.655	195.295	156.804	141.575	151.462	210.841	111.951
orf19.2031	VPS24	Protein similar to S. cerevisiae Vps24p, which is a member of the ESCRT III protein sorting complex; downregulated upon adherence to polystyrene	1095	1343	1148	740	1264	844	875	663	826	486	778	924	45.718	50.5095	44.3378	40.0518	50.8347	44.7809	49.3941	46.8126	47.3537	36.8737	45.914	37.2147
orf19.2032		Protein of unknown function; rat catheter biofilm induced	0	0	0	0	0	0	0	0	0	0	0	0	0	0	0	0	0	0	0	0	0	0	0	0
orf19.2033	PGA19	Putative GPI-anchored protein; macrophage-induced gene; mutants are viable	742	816	791	613	673	627	308	177	377	258	331	632	42.2654	41.8693	41.679	45.2647	36.9264	45.3864	23.7206	17.0503	29.4865	26.706	26.6503	34.7271
orf19.2034		Ortholog of C. parapsilosis CDC317 : CPAR2_212925, Candida dubliniensis CD36 : CD36_15840, Candida orthopsilosis Co 90-125 : CORT0A12230 and Candida tropicalis MYA-3404 : CTRG_01156	175	224	254	150	203	179	63	44	83	95	98	192	9.96826	11.4935	13.3837	11.0762	11.1383	12.9572	4.85194	4.23849	6.49173	9.8336	7.89043	10.55
orf19.2035		Ortholog of C. parapsilosis CDC317 : CPAR2_212930, Candida dubliniensis CD36 : CD36_15830, Candida orthopsilosis Co 90-125 : CORT0A12240 and Candida tropicalis MYA-3404 : CTRG_01155	548	664	623	480	591	500	294	219	317	228	361	477	23.4793	25.627	24.6918	26.6602	24.3912	27.224	17.0312	15.8681	18.6494	17.752	21.8628	19.7148
orf19.2036		Predicted dihydrodiol dehydrogenase; ortholog of S. pombe SPAC513.06c; flow model and rat catheter biofilm repressed	2565	2846	3328	2849	3760	3124	1948	1518	2145	1749	2004	3411	76.9039	76.8635	92.3005	110.731	108.59	119.028	78.9667	76.9678	88.3058	95.2924	84.9282	98.6535
orf19.2037		Ortholog of C. parapsilosis CDC317 : CPAR2_212950, Candida tenuis NRRL Y-1498 : CANTEDRAFT_116162, Debaryomyces hansenii CBS767 : DEHA2D18392g and Candida dubliniensis CD36 : CD36_15810	621	652	588	454	669	479	476	475	413	452	500	771	34.2304	32.3737	29.9818	32.441	35.5212	33.5532	35.4749	44.2783	31.2588	45.2759	38.9568	40.9963
orf19.2038		Protein of unknown function; Spider biofilm induced	562	680	760	484	624	566	290	228	398	296	363	682	17.5609	19.1401	21.9677	19.6053	18.7818	22.4753	12.2519	12.0482	17.0764	16.8078	16.0328	20.5572
orf19.2039	MSF1	Putative phenylalanine-tRNA ligase; protein level decreases in stationary phase cultures; Hap43p-repressed gene	1123	1300	1330	1177	1595	1321	1298	1171	1114	818	952	1448	31.5038	32.8512	34.5139	42.8033	43.1007	47.0937	49.2324	55.5541	42.911	41.7008	37.7497	39.1851
orf19.204		Ortholog of Candida dubliniensis CD36 : CD36_23180, Candida tropicalis MYA-3404 : CTRG_01968 and Candida albicans WO-1 : CAWG_05983	786	941	1013	657	800	762	423	315	515	371	515	856	20.1619	21.7432	24.0369	21.847	19.767	24.8394	14.6704	13.6646	18.1392	17.2938	18.6728	21.1813
orf19.2040		Ortholog(s) have oxidoreductase activity, acting on NADH or NADPH activity, role in iron-sulfur cluster assembly, oxidation-reduction process and mitochondrion localization	1097	1238	1212	916	1120	1051	807	754	832	631	1172	1328	21.7771	22.138	22.2565	23.5726	21.4167	26.5139	21.6601	25.3129	22.6787	22.7631	32.8863	25.4309
orf19.2041		Ortholog(s) have DNA translocase activity, histone acetyl-lysine binding activity	1944	2101	1963	1182	1697	1353	1121	948	1185	745	1070	1564	36.6275	35.6584	34.213	28.87	30.7988	32.3956	28.5569	30.2062	30.6571	25.5079	28.4963	28.4261
orf19.2042		Ortholog(s) have role in mitochondrial tRNA wobble uridine modification, positive regulation of flocculation via cell wall protein-carbohydrate interaction by positive regulation of transcription from RNA polymerase II promoter	8114	8967	8119	6531	7938	5687	3495	2521	3870	4449	5022	8222	209.918	208.971	194.302	219.034	197.818	186.972	122.252	110.297	137.476	209.163	183.647	205.193
orf19.2043		Has domain(s) with predicted ATP binding, nucleoside-triphosphatase activity	1377	1467	1429	992	1364	994	715	595	803	544	825	1137	54.7542	52.5458	52.5625	51.1344	52.2442	50.2281	38.44	40.0108	43.843	39.3088	46.3693	43.6128
orf19.2044	PGA27	Putative GPI-anchored protein	1533	1821	1760	1364	1584	1311	772	515	800	611	786	1372	36.2876	38.8285	38.538	41.8551	36.117	39.4363	24.7074	20.6158	26.002	26.2824	26.2985	31.3285
orf19.2045		Ortholog(s) have diacylglycerol kinase activity, role in phosphatidic acid biosynthetic process and integral to endoplasmic reticulum membrane localization	2541	2817	2879	1557	2080	1674	1667	1504	1768	1598	2878	2698	73.9254	73.8244	77.4801	58.7212	58.2898	61.8901	65.572	73.9968	70.6272	84.4837	118.351	75.7182
orf19.2046	POT1-2	Putative peroxisomal 3-ketoacyl CoA thiolase; Hap43-repressed	1430	1662	1726	1081	1523	1170	1153	896	1050	704	836	1287	41.4494	43.3948	46.2789	40.6186	42.5229	43.0968	45.1861	43.9204	41.79	37.0819	34.2516	35.9857
orf19.2047		Putative protein of unknown function; Hap43p-repressed gene; mutation confers hypersensitivity to toxic ergosterol analog, and to amphotericin B	506	651	539	491	701	513	653	479	465	339	289	573	22.9315	26.5759	22.596	28.8458	30.6014	29.5445	40.012	36.7109	28.9359	27.9184	18.5129	25.05
orf19.2048		Proten of unknown function; transcript positively regulated by Sfu1; Hap43 repressed; Spider biofilm induced	397	503	517	1631	901	1966	457	279	335	426	852	727	30.0209	34.263	36.1646	159.884	65.6294	188.927	46.7244	35.6791	34.784	58.5397	91.068	53.0319
orf19.2049		Plasma membrane-associated protein; heterozygous null mutant displays sensitivity to virgineone; Spider biofilm induced	629	717	679	517	681	546	332	234	377	295	371	588	23.9206	24.562	23.8864	25.4876	24.9464	26.387	17.0708	15.0492	19.6863	20.3869	19.9429	21.5709
orf19.2050		Ortholog(s) have sterol esterase activity, role in cellular lipid metabolic process, sterol metabolic process and fungal-type vacuole, integral to membrane, lipid particle localization	1978	2313	2242	1767	2519	1825	1639	1195	1258	1288	1200	2338	43.9578	46.3031	46.0899	50.9054	53.9236	51.5407	49.2473	44.9112	38.3877	52.0156	37.695	50.1215
orf19.2051		Has domain(s) with predicted zinc ion binding activity and intracellular localization	2169	2733	2462	1912	2362	1939	1198	897	1212	1134	1315	2305	28.4796	32.325	29.9035	32.5447	29.8741	32.3541	21.2679	19.9179	21.8514	27.058	24.4058	29.1955
orf19.2054	FGR15	Putative transcription factor with zinc finger DNA-binding motif; lacks an ortholog in S. cerevisiae; transposon mutation affects filamentous growth; caspofungin induced; mutation causes marginal increase in caspofungin sensitivity	1268	1574	1469	1249	1517	1205	821	732	863	749	946	1393	30.0148	33.5618	32.1661	38.3262	34.5893	36.2477	26.2756	29.3024	28.0497	32.2185	31.6519	31.808
orf19.2055	NPL6	Putative nuclear protein localization factor; Hap43-induced; Spider biofilm repressed	2149	2389	2503	1606	2138	1808	1575	1438	1583	1067	1765	2269	57.4919	57.572	61.9429	55.6973	55.0958	61.4676	56.9698	65.0588	58.1504	51.8731	66.7434	58.5564
orf19.2057		Ortholog(s) have ATP binding, ATPase activity, metallopeptidase activity, role in protein complex assembly, proteolysis, signal peptide processing and m-AAA complex, mitochondrial inner boundary membrane localization	4151	4747	4503	3476	4916	3625	3869	2913	3188	2442	2884	4430	55.187	56.8497	55.3791	59.9076	62.9559	61.2448	69.5467	65.494	58.1974	58.998	54.1967	56.8143
orf19.2059		Protein with homology to magnesium-dependent endonucleases and phosphatases; regulated by Sef1, Sfu1, and Hap43; Spider biofilm induced	2099	2281	1912	808	1241	821	1703	1380	1643	547	1245	1041	76.8455	75.2238	64.7521	38.3473	43.7641	38.1967	84.2974	85.4401	82.5932	36.3916	64.4271	36.7643
orf19.206		Putative adhesin-like protein	4319	5052	4977	3983	5035	4018	2493	1929	2840	2250	2985	4472	42.4613	44.7402	45.2624	50.7619	47.6815	50.1993	33.138	32.0715	38.338	40.1976	41.4808	42.4113
orf19.2060	SOD5	Cu and Zn-containing superoxide dismutase; protects against oxidative stress; induced by neutrophils, hyphal growth, caspofungin, osmotic/oxidative stress; oralpharyngeal candidiasis induced; rat catheter and Spider biofilm induced	32282	36144	28090	7966	28064	10876	19065	11620	13456	3520	5991	5786	1306.14	1317.31	1051.33	417.818	1093.75	559.211	1042.94	795.081	747.56	258.809	342.627	225.828
orf19.2061		Protein of unknown function; mutants are viable	292	452	339	142	274	160	154	80	101	70	108	147	39.2465	54.7243	42.148	24.7414	35.4739	27.3284	27.9855	18.1838	18.6398	17.0971	20.518	19.0592
orf19.2062	SOD4	Cu and Zn-containing superoxide dismutase; role in response to host innate immune ROS; regulated on white-opaque switch; ciclopirox olamine induced; caspofungin repressed; SOD1,4,5,6 gene family; yeast-associated; Spider biofilm induced	414	421	420	418	689	388	1143	778	822	174	200	445	19.7185	18.0626	18.5047	25.8088	31.6106	23.4846	73.606	62.6657	53.7584	15.0602	13.4647	20.4458
orf19.2063		Ortholog of C. parapsilosis CDC317 : CPAR2_213140, Lodderomyces elongisporus NRLL YB-4239 : LELG_01226, Debaryomyces hansenii CBS767 : DEHA2B02442g and Candida dubliniensis CD36 : CD36_15600	5131	6255	5779	4075	4966	3940	3095	2376	2986	2270	3140	4301	56.741	62.3084	59.1163	58.4171	52.8983	55.3692	46.2753	44.4342	45.3404	45.6171	49.0815	45.8811
orf19.2064		Putative transcription factor with zinc finger DNA-binding motif	782	908	866	697	947	669	765	514	614	492	448	841	16.9468	17.7253	17.3604	19.5809	19.7685	18.4241	22.4149	18.8374	18.2705	19.3756	13.7231	17.5812
orf19.2065		Ortholog(s) have role in allantoin catabolic process and cytosol, nucleus localization	679	792	688	619	785	593	536	379	506	284	311	590	22.2626	23.3914	20.8668	26.3096	24.7923	24.708	23.761	21.0147	22.7802	16.9213	14.4132	18.6607
orf19.2066		Ortholog(s) have cytoplasm localization	694	723	772	538	676	593	558	443	572	508	683	842	25.5029	23.9327	26.2426	25.6289	23.9286	27.6924	27.7241	27.5302	28.862	33.9235	35.4767	29.8477
orf19.2066.1	ATP18	F1F0 ATP synthase complex subunit; gene has intron	1923	2088	1692	1619	2309	1455	1540	1312	1251	1278	1015	1719	182.297	178.302	148.375	198.96	210.846	175.283	197.385	210.335	162.839	220.16	136.006	157.198
orf19.2067		Protein with a predicted role in mitochondrial iron metabolism; Hap43-repressed; expression upregulated during growth in the mouse cecum; Spider biofilm induced	782	1009	983	665	906	700	578	474	553	429	598	903	38.9971	45.3254	45.346	42.9898	43.5206	44.361	38.9715	39.9743	37.8662	38.8768	42.1522	43.4393
orf19.2068		Ortholog of C. parapsilosis CDC317 : CPAR2_213190, Candida tenuis NRRL Y-1498 : CANTEDRAFT_119026, Debaryomyces hansenii CBS767 : DEHA2G08514g and Candida dubliniensis CD36 : CD36_15550	1321	1384	1386	1165	1394	1066	899	812	904	677	784	1385	30.7318	29.0032	29.8269	35.1341	31.2384	31.5152	28.2774	31.9461	28.8772	28.6208	25.7807	31.0817
orf19.2069	SMF3	Putative vacuolar iron transporter; alkaline upregulated; caspofungin repressed; induced by Mnl1 under weak acid stress; Hap43-repressed	1021	1003	967	918	1159	812	1337	1219	971	884	981	1302	24.6589	21.8209	21.604	28.7414	26.9632	24.9219	43.6589	49.7883	32.2009	38.7978	33.4896	30.3339
orf19.207	PGA55	GPI-anchored adhesin-like protein; filament induced; regulated by Nrg1, Tup1; regulated upon hyphal formation; mRNA binds to She3 and is localized to yeast-form buds and hyphal tips; induced during chlamydospore formation	3807	4590	4650	3034	3850	3222	2144	1570	2423	1972	2960	3675	28.481	30.9321	32.1799	29.4243	27.7443	30.632	21.6866	19.8632	24.8901	26.8094	31.3009	26.5216
orf19.2070		Ortholog(s) have role in G1/S transition of mitotic cell cycle, chromatin remodeling, nucleosome disassembly, transcription elongation from RNA polymerase II promoter and RSC complex localization	5872	6764	6750	5609	6403	5705	3151	2402	3802	3649	4578	8194	129.107	133.965	137.286	159.869	135.608	159.403	93.6709	89.3124	114.782	145.795	142.276	173.791
orf19.2071		Protein of unknown function; induced by alpha pheromone in SpiderM medium	284	356	328	238	271	232	105	67	141	138	125	253	23.416	26.4404	25.0166	25.4383	21.523	24.3085	11.7051	9.34211	15.963	20.6767	14.5679	20.1226
orf19.2072		Ortholog(s) have choline transmembrane transporter activity, ethanolamine transmembrane transporter activity and role in choline transport, ethanolamine transport, glycine betaine transport	1541	1799	1624	1363	1627	1130	759	472	753	682	728	1396	34.3435	36.1158	33.4801	39.3781	34.9277	32.0035	22.8706	17.7893	23.0429	27.6206	22.9333	30.0121
orf19.2073		Protein with a multidrug and toxin extrusion protein domain; induced by Mnl1 under weak acid stress	2436	2884	2551	2166	2683	2086	1975	1436	1799	1555	2014	2780	50.7454	54.1177	49.1575	58.4919	53.837	55.2219	55.6264	50.5884	51.4579	58.8651	59.3024	55.8643
orf19.2074		Ortholog of Candida albicans WO-1 : CAWG_03833	151	211	181	139	217	140	73	39	75	79	89	150	33.1074	41.673	36.7101	39.5076	45.8298	39.0079	21.6404	14.4607	22.5793	31.4762	27.5823	31.7255
orf19.2075	DFG5	N-linked mannoprotein of cell wall and membrane; possible signal transducer; role in hyphal growth and HWP1 induction in alkaline pH; GPI modification predicted; dfg5 dcw1 double mutant is inviable; caspofungin-induced, fungal-specific	2808	3024	2644	2400	3484	2257	2975	2029	2038	1726	2099	2606	73.274	71.0819	63.8225	81.1861	87.5733	74.8448	104.962	89.5388	73.0227	81.8467	77.4209	65.5989
orf19.2076		Protein of unknown function; S. pombe ortholog SPAC7D4.05 encodes a predicted hydrolase; Hap43-repressed; Spider biofilm induced	1099	1228	1261	1110	1537	1146	929	682	846	695	616	1291	27.1782	27.3556	28.8469	35.5848	36.6132	36.0152	31.0623	28.5223	28.7273	31.2332	21.5327	30.7978
orf19.2077	ZCF9	Putative Zn(II)2Cys6 transcription factor; hypersensitive to toxic ergosterol analog ECC69 and/or ECC1384	1943	2435	2376	1817	2390	1935	1457	1077	1455	1251	1640	2414	28.6892	32.3869	32.4528	34.7791	33.9926	36.3081	29.087	26.8929	29.4992	33.5669	34.2281	34.3837
orf19.2078		Ortholog(s) have role in Golgi to vacuole transport and AP-1 adaptor complex localization	1873	2231	2085	1386	1935	1373	1291	1071	1180	855	938	1571	33.1868	35.6083	34.1738	31.8352	33.0254	30.9154	30.9277	32.0917	28.7085	27.5296	23.4922	26.8518
orf19.2079	PHHB	Putative 4a-hydroxytetrahydrobiopterin dehydratase; transposon mutation affects filamentous growth; flow model biofilm induced; Spider biofilm induced	461	554	532	824	820	904	430	369	452	477	1079	765	31.4654	34.0617	33.5896	72.9084	53.9122	78.4113	39.6821	42.5928	42.3616	59.1642	104.099	50.3691
orf19.2081	POM152	Putative nuclear pore membrane glycoprotein	3869	4449	4282	2703	3547	2754	2273	1981	2355	1586	2222	3130	39.1756	40.5792	40.1073	35.4798	34.5954	35.4371	31.1179	33.9217	32.7423	29.1828	31.802	30.5725
orf19.2082	SAP30	Aspartic-type endopeptidase; involved in degradation of alpha pheromone; functional equivalent of S. cerevisiae Bar1; a-cell specific; induced by alpha pheromone	323	378	429	265	389	329	130	99	181	135	157	328	9.69901	10.2245	11.9163	10.3155	11.2516	12.5545	5.27791	5.02732	7.46285	7.36659	6.66374	9.50098
orf19.2084	CDH1	Protein involved in regulation of mitosis; similar to S. cerevisiae Cdh1, which is an APC/C component; transcriptionally induced by Mnl1 under weak acid stress	1758	2025	2133	1576	2085	1767	1255	985	1332	959	1236	2037	33.0279	34.2698	37.0692	38.3828	37.7319	42.1867	31.8786	31.295	34.3611	32.7407	32.8227	36.9167
orf19.2087	SAS2	Predicted histone acetyltransferase involved in histone H4 acetylation; member of MYST family	563	554	602	529	589	576	461	446	434	334	366	799	19.8882	17.6287	19.6717	24.2248	20.0421	25.8575	22.0182	26.6439	21.0512	21.4408	18.2751	27.2272
orf19.2088		Putative DNA polymerase epsilon subunit D; null mutant is viable but slow-growing and displays abnormal invasive growth on SD and YPD media; Spider biofilm repressed	1173	1328	1289	823	1192	939	874	756	739	552	584	1210	56.4168	57.5351	57.3487	51.3131	55.2239	57.3923	56.835	61.4906	48.8041	48.2455	39.7024	56.1391
orf19.2089		Ortholog of Nyv1, v-SNARE component of the vacuolar SNARE complex involved in vesicle fusion in S. cerevisiae; Hap43-repressed gene	1184	1129	1070	974	1356	864	1158	920	942	784	981	1304	50.2355	43.1496	41.9955	53.5717	55.4191	46.5854	66.4295	66.0121	54.8796	60.4481	58.833	53.3711
orf19.209	DFG10	Ortholog(s) have role in dolichol biosynthetic process, dolichol-linked oligosaccharide biosynthetic process, polyprenol catabolic process, pseudohyphal growth and endoplasmic reticulum localization	1202	1467	1245	913	1326	903	705	610	671	402	531	811	46.1588	50.7463	44.2261	45.4505	49.0494	44.0671	36.6043	39.6147	35.3813	28.0533	28.8229	30.0428
orf19.2090		Ortholog of S. cerevisiae Ecm16, an essential DEAH-box ATP-dependent RNA helicase specific to the U3 snoRNP required for 18S rRNA synthesis; Hap43-induced; Spider biofilm induced	42428	49789	50688	38189	48704	39552	21034	15364	27939	25328	35122	55750	427.949	452.374	472.938	499.339	473.2	506.973	286.85	262.072	386.947	464.246	500.739	542.443
orf19.2091		Putative NADH dehydrogenase; repressed by nitric oxide, Hap43p-repressed	2329	2302	2172	1978	2382	1978	1864	1784	1830	2095	2454	3421	99.7872	88.8454	86.0845	109.862	98.3077	107.698	107.98	129.264	107.661	163.116	148.618	141.393
orf19.2092		Putative peroxisomal cystathionine beta-lyase; Gcn4p-regulated	9041	10052	10686	8096	9685	8846	6121	4095	6345	6874	7146	14488	267.391	267.798	292.351	310.397	275.912	332.471	244.763	204.814	257.669	369.443	298.735	413.34
orf19.2093	RFA1	Putative DNA replication factor A; RNA abundance regulated by cell cycle, tyrosol and cell density	12024	13826	15591	10724	13161	11430	4977	3755	5644	1696	1540	4515	241.257	249.892	289.378	278.937	254.367	291.444	135.018	127.414	155.496	61.8394	43.6763	87.3895
orf19.2094	PDR6	Putative pleiotropic drug resistance regulatory protein 6; transcript regulated by Nrg1; induced by alpha pheromone in SpiderM medium	3265	3965	3807	2458	3331	2502	1689	1318	1809	1473	1759	2886	41.6038	45.5111	44.8738	40.6022	40.8851	40.5149	29.0987	28.4015	31.6511	34.1083	31.6817	35.4745
orf19.2095		Ortholog(s) have role in negative regulation of transcription from RNA polymerase II promoter in response to iron and cytosol, nucleus localization	3265	3625	3446	2725	3822	2609	3796	3189	3155	2171	2853	3842	58.8067	58.8133	57.4141	63.625	66.3093	59.7166	92.4407	97.1347	78.0268	71.0577	72.6337	66.7529
orf19.2097		Predicted DNA-dependent ATPase/helicase; Spider biofilm induced	2311	2812	2636	2265	2920	2066	1668	1232	1533	1249	1351	2730	27.4262	30.0612	28.9382	34.846	33.3803	31.1583	26.7643	24.726	24.981	26.9362	22.6629	31.2535
orf19.2098	ARO8	Aromatic transaminase of the Ehrlich fusel oil pathway of aromatic alcohol biosynthesis; Rim101 independent alkaline induction; protein abundance affected by URA3 expression in CAI-4 strain; Gcn4-regulated; stationary phase enriched	3667	3836	3170	2971	4310	2642	7116	5117	3876	3044	2417	5045	89.3893	84.2321	71.4815	93.8848	101.203	81.8436	234.533	210.944	129.736	134.843	83.2807	118.633
orf19.2099	HIR1	Component of the HIR complex, a nucleosome assembly factor involved in chromatin formation; involved in regulation of white-opaque switching frequency	2321	2495	2511	2050	2708	2019	2024	1385	1739	1324	1510	2647	33.0279	31.9817	33.0532	37.8162	37.1189	36.5107	38.9413	33.3298	33.9787	34.2375	30.3722	36.3354
orf19.21		Ortholog(s) have role in ethanol metabolic process and mitochondrial inner membrane localization	450	474	486	292	397	314	204	128	197	157	215	339	61.5363	58.3877	61.4773	51.763	52.2938	54.5664	37.7175	29.6009	36.9901	39.0145	41.5576	44.7186
orf19.210		Ortholog(s) have role in protein localization to bud neck and cellular bud neck, cytosol localization	721	849	866	618	745	699	357	256	470	376	415	775	25.1974	26.7272	27.9962	27.998	25.0794	31.0438	16.8688	15.1299	22.5538	23.879	20.5004	26.1272
orf19.2101		Ortholog(s) have protein anchor activity, role in protein insertion into ER membrane, retrograde vesicle-mediated transport, Golgi to ER and GET complex, mitochondrion localization	812	813	782	555	835	577	780	682	660	494	616	766	51.9025	46.8109	46.238	45.9878	51.4114	46.869	67.4094	73.7213	57.9265	57.3808	55.6552	47.2314
orf19.2102	CKB1	Regulatory subunit of protein kinase CK2 (casein kinase II), beta subunit; null mutants are hypersensitive to caspofungin and hydrogen peroxide medium	872	992	868	470	692	488	603	502	486	327	601	635	58.8023	60.2579	54.1449	41.0859	44.9494	41.8191	54.978	57.2477	45.0002	40.0713	57.2856	41.3067
orf19.2103		Ortholog of Candida albicans WO-1 : CAWG_03811	0	0	0	0	0	0	0	0	0	0	0	0	0	0	0	0	0	0	0	0	0	0	0	0
orf19.2104		Ortholog(s) have chaperone binding activity, role in aerobic respiration, iron-sulfur cluster assembly and mitochondrion localization	827	1080	951	707	849	693	550	375	534	429	457	860	48.8808	57.5017	51.9964	54.1714	48.3371	52.0527	43.9531	37.4835	43.3386	46.0784	38.1805	49.0344
orf19.2105		Putative pre-mRNA-splicing factor; possibly an essential gene, disruptants not obtained by UAU1 method	997	1221	1306	798	945	869	605	502	648	443	785	948	53.8222	59.3754	65.2183	55.8453	49.1404	59.6161	44.1586	45.8296	48.0333	43.4588	59.9003	49.3678
orf19.2106		Putative protein of unknown function; Hap43p-repressed gene	955	1157	1103	774	1090	760	815	611	732	577	760	1007	47.9903	52.373	51.2726	50.4206	52.7614	48.5334	55.3734	51.9239	50.5082	52.6906	53.9829	48.8145
orf19.2107	MUQ1	Putative choline phosphate cytidylyltransferase/phosphoethanolamine cytidylyltransferase; repressed in hyphae compared vs yeast; Hap43-repressed; flow model biofilm induced; Spider biofilm repressed	1219	1159	1061	1186	1835	1026	2161	1605	1567	1048	714	1333	41.7101	35.7228	33.5825	52.6065	60.4803	44.613	99.9737	92.8729	73.6219	65.1638	34.5325	43.9984
orf19.2107.1	STF2	Protein involved in ATP biosynthesis; repressed in hyphae; repressed by Efg1, Hap43; transcript upregulated in clinical isolates from HIV+ patients with oral candidiasis; rat catheter, flow model and Spider biofilm induced	4155	4891	3870	6626	11965	9016	8972	7830	7535	6955	13556	9509	568.185	602.477	489.542	1174.59	1576.06	1566.79	1658.83	1810.74	1414.83	1728.32	2620.25	1254.36
orf19.2108	SOD6	Copper- and zinc-containing superoxide dismutase; gene family includes SOD1, SOD4, SOD5, and SOD6; gene may contain an intron; Hap43-repressed; flow model and rat catheter biofilm induced	866	1170	1153	630	1053	740	525	322	527	462	1025	930	46.944	57.1311	57.8164	44.2711	54.9833	50.9766	38.4782	29.5185	39.226	45.5105	78.5379	48.6312
orf19.211		Predicted homeodomain-like transcription factor; also has a metal-binding Ada DNA repair protein domain; Spider biofilm induced	359	369	375	239	402	266	280	227	227	171	152	324	25.4323	23.5473	24.5743	21.9486	27.432	23.9469	26.819	27.1953	22.0809	22.0138	15.2205	22.1414
orf19.2110		Ortholog(s) have arginyltransferase activity, role in protein arginylation and cytosol, nucleus localization	837	923	896	617	929	646	641	441	575	369	462	737	42.1145	41.8343	41.7036	40.2447	45.0259	41.3063	43.6072	37.525	39.726	33.7396	32.858	35.772
orf19.2111		Ortholog(s) have core RNA polymerase II binding transcription factor activity and role in transcription elongation from RNA polymerase II promoter, transcriptional start site selection at RNA polymerase II promoter	1267	1382	1348	1037	1589	997	1437	1172	1117	888	1312	1535	42.5002	41.7587	41.8278	45.0932	51.3428	42.4998	65.1726	66.4843	51.4481	54.1297	62.2074	49.6698
orf19.2111.2	RPL38	60S ribosomal ribosomal protein subunit; genes encoding cytoplasmic ribosomal subunits, translation factors, tRNA synthetases are downregulated upon phagocytosis by murine macrophage	11330	11127	9686	3050	5281	2440	7551	6589	5239	3787	5724	5990	1263.25	1117.53	998.993	440.834	567.172	345.72	1138.3	1242.38	802.061	767.292	902.092	644.25
orf19.2112		snRNP U5 splicing factor component; involved in positioning the 3' splice site during the 2nd catalytic step of splicing; Spider biofilm induced	833	901	796	728	902	595	677	594	569	446	670	897	37.4482	36.4868	33.1024	42.4263	39.0601	33.9923	41.1499	45.1595	35.1237	36.4358	42.575	38.8999
orf19.2113		Putative integral peroxisomal membrane protein; Hap43p-repressed gene	2419	2476	2288	2104	2770	1853	2052	1515	1689	1344	1766	2354	63.5882	58.6295	55.6361	71.6975	70.1393	61.9004	72.931	67.3488	60.9637	64.2019	65.6182	59.6921
orf19.2114		Predicted uricase; ortholog of S. pombe SPCC1223.09; Spider biofilm induced	450	526	489	590	677	503	440	277	346	335	286	540	18.2071	19.1707	18.302	30.9456	26.3851	25.8627	24.07	18.9533	19.2223	24.631	16.3564	21.0762
orf19.2115		Putative molybdopterin-converting factor; fungal-specific (no human or murine homolog)	2978	3164	2768	1807	2043	1491	2079	1567	1873	1358	2691	2516	85.1246	81.4687	73.1907	66.9585	56.2521	54.1608	80.3486	75.7488	73.5138	70.5403	108.727	69.3762
orf19.2116	NAT2	Putative N-terminal acetyltransferase; Hap43p-repressed gene; mutation confers hypersensitivity to toxic ergosterol analog	1388	1450	1355	1147	1473	1082	2015	1537	1557	875	1567	1452	82.4117	77.5517	74.4215	88.2837	84.2447	81.6401	161.759	154.33	126.937	94.4093	131.511	83.164
orf19.2117	LEU5	Putative mitochondrial carrier protein; Hap43-repressed; rat catheter biofilm induced	1331	1443	1234	1322	1710	1256	1674	1189	1222	1255	1656	2009	42.263	41.2736	36.2458	54.4166	52.3021	50.6815	71.8673	63.847	53.2788	72.4158	74.3251	61.5363
orf19.2119	NDT80	Ortholog of Ndt80; meiosis-specific transcription factor; activator of CDR1 induction by antifungal drugs; required for wild-type drug resistance and for Spider biofilm formation; transcript induced by antifungal drug treatment	4255	4957	5136	3207	3996	3774	3016	2452	3271	2674	6324	5625	81.8597	85.9041	91.4019	79.9811	74.052	92.2677	78.4505	79.7751	86.4076	93.4845	171.971	104.391
orf19.212	VPS28	ESCRT I protein sorting complex subunit; involved in Rim8 processing and proteolytic activation of Rim101, which regulates pH response; role in echinocandin, azole sensitivity	1328	1566	1548	1079	1449	1071	764	559	795	589	736	1169	64.825	68.859	69.8997	68.2785	68.1324	66.4372	50.4234	46.1459	53.286	52.2477	50.7827	55.0464
orf19.2124		Predicted alcohol dehydrogenase; Spider biofilm induced	1897	2113	2035	2390	2700	2208	2515	2510	2435	3023	2693	4146	44.7688	44.9192	44.4255	73.118	61.378	66.2193	80.2491	100.175	78.9057	129.645	89.8334	94.3859
orf19.2125		Protein of unknown function; GlcNAc-induced protein; Spider biofilm induced; rat catheter biofilm repressed	873	948	939	1062	1256	1040	1100	1029	960	562	752	1012	71.3795	69.822	71.0207	112.565	98.9213	108.061	121.603	142.282	107.778	83.5032	86.9101	79.8196
orf19.2127	CST5	Scaffold protein for the mitogen-activated protein (MAP) kinase cascade that regulates mating; required for opaque mating or white biofilm formation in response to mating pheromone; induced in response to pheromone; Hap43p-repressed	866	968	1055	725	885	812	607	416	593	434	547	996	32.7432	32.9688	36.8991	35.5352	32.232	39.0154	31.0303	26.5995	30.7864	29.8195	29.2337	36.3272
orf19.2128		Ortholog(s) have mitochondrion localization	1352	1634	1433	937	1355	1060	864	692	832	536	848	1223	42.688	46.4736	41.8539	38.3519	41.2106	42.5317	36.8839	36.9498	36.0706	30.754	37.8459	37.2499
orf19.2129		Ortholog of S. cerevisiae Spo71; a meiosis-specific protein required for spore wall formation during sporulation in S. cerevisiae; possibly an essential gene, disruptants not obtained by UAU1 method	1427	1634	1626	1130	1378	1083	946	757	928	593	776	1247	23.0852	23.8115	24.3327	23.6977	21.4733	22.2646	20.6916	20.7101	20.6138	17.433	17.7445	19.4601
orf19.213		Ortholog(s) have role in ubiquitin-dependent protein catabolic process and nucleus, proteasome regulatory particle, lid subcomplex, proteasome storage granule localization	1687	1716	1610	1430	2225	1336	2102	1464	1435	1459	1052	2096	73.3209	67.1822	64.729	80.5688	93.1501	73.7898	123.521	107.605	85.6379	115.233	64.6282	87.8767
orf19.2131		Ortholog(s) have ubiquitin-protein ligase activity, role in protein ubiquitination, ubiquitin-dependent protein catabolic process via the multivesicular body sorting pathway and Golgi apparatus, endoplasmic reticulum localization	1985	2484	2232	2019	2735	1987	1720	1255	1542	1343	1269	2403	32.0462	36.1236	33.3326	42.2542	42.5318	40.7653	37.5438	34.2638	34.1823	39.4003	28.9581	37.423
orf19.2132		Ortholog of C. parapsilosis CDC317 : CPAR2_213740, Candida tenuis NRRL Y-1498 : CANTEDRAFT_92162, Debaryomyces hansenii CBS767 : DEHA2A01056g and Candida dubliniensis CD36 : CD36_65220	1039	1181	1029	803	1212	785	832	685	743	616	666	989	49.0109	50.1824	44.9006	49.1033	55.0707	47.057	53.0633	54.6442	48.1246	52.8039	44.4063	45.0032
orf19.2133	LIP4	Secreted lipase, member of a differentially expressed lipase gene family with possible roles in nutrition and/or in creating an acidic microenvironment; expressed more strongly during mucosal infections than during systemic infections	0	0	0	0	0	0	0	0	0	0	0	0	0	0	0	0	0	0	0	0	0	0	0	0
orf19.2135	TSM1	Putative transcription initiation factor TFIID subunit; transcript is upregulated in clinical isolates from HIV+ patients with oral candidiasis; Nrg1-regulated	6607	7347	6945	5871	7279	5296	3820	2650	3804	3157	3669	5758	59.5958	59.6961	57.9487	68.6501	63.2447	60.7067	46.5874	40.4235	47.1143	51.748	46.7792	50.1017
orf19.2137		Ortholog(s) have mitochondrion localization	1002	1185	1150	719	948	809	794	648	737	389	549	901	25.176	26.8202	26.7287	23.4189	22.944	25.8312	26.9733	27.5341	25.4266	17.7614	19.4978	21.8381
orf19.2138	ILS1	Putative isoleucyl-tRNA synthetase, the target of drugs including the cyclic beta-amino acid icofungipen/PLD-118/BAY-10-8888 and mupirocin; protein present in exponential and stationary growth phase yeast cultures	10799	11353	11353	5169	7690	4884	10096	8457	7548	4001	6677	7940	129.254	122.404	125.698	80.2017	88.6597	74.2869	163.381	171.18	124.049	87.0233	112.962	91.6747
orf19.2143		Ortholog(s) have role in endocytic recycling and cytosol, endosome, nucleus localization	4252	4909	4918	2976	3588	3022	2658	2096	2842	2224	4133	4501	58.6972	61.0437	62.8018	53.2567	47.7108	53.0146	49.6104	48.9319	53.8702	55.7913	80.6459	59.938
orf19.2146	HAT2	Putative Hat1-Hat2 histone acetyltransferase complex subunit; role in DNA damage repair and morphogenesis; mutations cause constitutive pseudohyphal growth, caspofungin sensitivity; rat catheter and Spider biofilm repressed	1134	1347	1317	967	1263	886	884	724	731	552	556	1100	34.554	36.9723	37.1219	38.197	37.0705	34.308	36.4192	37.3078	30.5846	30.5655	23.9471	32.3331
orf19.2149		Putative sulfate permease; S. cerevisiae ortholog YPR003C localizes to the endoplasmic reticulum; regulated by Sef1p-, Sfu1p-, and Hap43p	3311	3711	3310	2664	3480	2522	2077	1461	1882	1683	1696	3106	55.1784	55.709	51.0267	57.5522	55.8637	53.4112	46.7994	41.1753	43.0656	50.9685	39.9511	49.9322
orf19.215		Component of a complex containing the Tor2p kinase; possible a role in regulation of cell growth; Spider biofilm induced	3181	3778	3462	2240	3040	2202	2583	2176	2187	2212	3319	3098	61.9876	66.3174	62.4063	56.5857	57.0631	54.53	68.0549	71.7095	58.5182	78.331	91.4201	58.2361
orf19.2150		Putative ortholog of mammalian electron transfer flavoprotein complex subunit ETF-alpha; Spider biofilm repressed	2876	3126	2833	1862	2473	1695	2737	2284	2118	1299	1397	2374	108.741	106.467	99.0854	91.2643	90.0675	81.4423	139.917	146.041	109.959	89.2524	74.6608	86.5872
orf19.2151	NAG6	Protein required for wild-type mouse virulence and wild-type cycloheximide resistance; putative GTP-binding motif; similar to S. cerevisiae Yor165Wp; in gene cluster that encodes enzymes of GlcNAc catabolism; no human or murine homolog	3316	3740	3434	2745	4380	2860	4782	3762	3581	1954	2407	3539	52.903	53.7479	50.6787	56.7709	67.3101	57.9841	103.15	101.499	78.446	56.6497	54.2794	54.4648
orf19.2154	HXK1	N-acetylglucosamine (GlcNAc) kinase; involved in GlcNAc utilization; required for wild-type hyphal growth and mouse virulence; GlcNAc-induced transcript; induced by alpha pheromone in SpiderM medium	1036	1117	1115	1302	1628	1213	1658	1399	1298	904	905	1799	26.1643	25.4113	26.0486	42.6264	39.6045	38.9303	56.6145	59.7508	45.0117	41.4883	32.3066	43.8279
orf19.2156	NAG1	Glucosamine-6-phosphate deaminase; required for normal hyphal growth and mouse virulence; converts glucosamine 6-P to fructose 6-P; reversible reaction in vitro; gene and protein is GlcNAc-induced; Spider biofilm induced	908	1005	972	897	1045	761	804	561	864	473	688	919	42.0234	41.8982	41.6132	53.8164	46.5867	44.7576	50.31	43.9081	54.906	39.7808	45.0076	41.0289
orf19.2157	DAC1	N-acetylglucosamine-6-phosphate (GlcNAcP) deacetylase; N-acetylglucosamine utilization; required for wild-type hyphal growth and virulence in mouse systemic infection; gene and protein are GlcNAc-induced; Spider biofilm induced	651	733	758	650	847	592	725	492	560	446	537	787	19.6837	19.9643	21.2009	25.4775	24.6689	22.747	29.6386	25.1575	23.2496	24.5058	22.9506	22.9546
orf19.2158	NAG3	Putative MFS transporter; similar to Nag4; required for wild-type mouse virulence and cycloheximide resistance; in gene cluster that includes genes encoding enzymes of GlcNAc catabolism; Spider biofilm repressed	655	771	731	417	467	436	420	389	413	232	393	525	14.7399	15.6291	15.2171	12.1649	10.1231	12.4686	12.779	14.804	12.7616	9.48746	12.5009	11.3968
orf19.216		Protein with a metallo-dependent phosphatase domain; ketoconazole-induced; upregulation correlates with clinical development of fluconazole resistance	8372	9710	10186	6464	7383	7264	4343	3296	5230	3375	4642	7516	194.306	203.002	218.686	194.481	165.056	214.245	136.283	129.366	166.671	142.344	152.284	168.273
orf19.216.1		Ortholog of C. parapsilosis CDC317 : CPAR2_806510, Candida tenuis NRRL Y-1498 : CANTEDRAFT_109089, Debaryomyces hansenii CBS767 : DEHA2B13508g and Pichia stipitis Pignal : PICST_59544	1101	1229	1089	1009	1529	1008	1183	1172	1077	1259	1146	1544	146.476	147.284	134.019	174.015	195.942	170.418	212.793	263.683	196.741	304.377	215.505	198.151
orf19.2160	NAG4	Putative transporter; fungal-specific; similar to Nag3p and to S. cerevisiae Ypr156Cp and Ygr138Cp; required for wild-type mouse virulence and wild-type cycloheximide resistance; gene cluster encodes enzymes of GlcNAc catabolism	1349	1598	1582	1254	1400	1213	529	331	670	539	627	1206	30.3401	32.3747	32.9133	36.5612	30.3301	34.6692	16.0862	12.5895	20.691	22.0293	19.9327	26.1651
orf19.2163		Ortholog(s) have cytosol localization	2102	2547	2240	2153	3236	2047	3079	2364	2293	1668	1696	3017	31.2722	34.1334	30.8272	41.5229	46.374	38.7009	61.934	59.4771	46.8415	45.0951	35.6652	43.2983
orf19.2164.1	MFA1	a-factor mating pheromone; produced in opaque MTLa cells; required for mating competence of MTLa cells, but not MTLalpha; induced by alpha-factor	147	200	221	116	163	155	69	37	85	68	82	143	45.0721	55.2389	62.682	46.107	48.1414	60.3948	28.6044	19.1853	35.7858	37.8885	35.5384	42.2957
orf19.2165		Predicted hydrolase; induced by nitric oxide	2702	3454	2796	1443	2037	1513	1017	759	1232	1182	1150	1728	90.0204	103.658	86.1693	62.3217	65.3713	64.0577	45.811	42.7635	56.3595	71.5617	54.156	55.5352
orf19.2166	VMA5	Putative vacuolar H(+)-ATPase; plasma membrane localized; rat catheter biofilm repressed	2480	2847	2472	1868	2798	1842	2112	1688	1696	1358	1357	2007	71.2006	73.6282	65.6509	69.5227	77.3785	67.2046	81.9823	81.9561	66.8589	70.8499	55.0687	55.5839
orf19.2167		Ortholog(s) have role in ribosomal large subunit biogenesis, ribosomal small subunit biogenesis and cytosolic large ribosomal subunit, nucleolus localization	4192	5095	4876	2548	3290	2663	2889	2425	2901	2176	5209	4518	103.213	113.001	111.054	81.326	78.0277	83.3222	96.1731	100.972	98.0756	97.3596	181.284	107.307
orf19.2168		Putative sterol deacetylase; flow model biofilm induced; rat catheter biofilm repressed	1092	1549	1385	1038	1463	1157	695	426	743	689	683	1153	31.9115	40.7756	37.4399	39.3224	41.1822	42.967	27.4602	21.0528	29.8136	36.5891	28.2123	32.503
orf19.2168.3		Ortholog(s) have role in cellular protein localization, endoplasmic reticulum inheritance, endoplasmic reticulum tubular network organization and nuclear pore complex assembly, more	2638	2699	2735	2479	3236	2220	2502	1844	2042	2651	2400	3610	149.83	138.086	143.694	182.523	177.04	160.233	192.134	177.117	159.25	273.615	192.676	197.788
orf19.2169		Ortholog of C. parapsilosis CDC317 : CPAR2_805720, Lodderomyces elongisporus NRLL YB-4239 : LELG_02628, Candida dubliniensis CD36 : CD36_22330 and Candida orthopsilosis Co 90-125 : CORT0C03440	244	250	265	181	275	185	86	61	96	92	83	200	13.7786	12.7169	13.8427	13.2499	14.9585	13.2759	6.56611	5.82535	7.44369	9.44085	6.62502	10.8947
orf19.217		Ortholog(s) have sequence-specific DNA binding activity	2414	2935	2724	1839	2468	1820	879	620	1048	842	883	1645	42.0137	46.0136	43.8552	41.491	41.3752	40.2534	20.6841	18.2483	25.0447	26.6302	21.7224	27.6178
orf19.2170	PHM7	Putative transporter; fungal-specific; Hog1-repressed; repressed by 17-beta-estradiol, ethynyl estradiol; Hap43-induced; Spider biofilm induced	10536	11190	9845	6198	9942	5858	7157	6680	6255	6517	7329	9230	132.702	126.957	114.704	101.198	120.619	93.7626	121.879	142.284	108.176	149.162	130.479	112.144
orf19.2172	ARA1	D-Arabinose dehydrogenase; dehydro-D-arabinono-1,4-lactone synthesis; active on D-arabinose, L-fucose, L-xylose, L-galactose; inhibited by metal ions, thiol group-specific reagents; induced on polystyrene adherence; Spider biofilm induced	677	766	754	1128	1262	1012	681	601	665	1005	571	1481	22.068	22.492	22.7355	47.6652	39.6254	41.921	30.0134	33.1303	29.7644	59.5316	26.3089	46.5692
orf19.2173	MAF1	Putative negative regulator of RNA polymerase III; decreased expression in hyphae vs yeast cells; caspofungin repressed; Spider biofilm repressed	1122	1102	1109	1032	1487	987	1077	853	853	749	781	1160	32.6182	28.8584	29.8235	38.8924	41.6407	36.4637	42.3327	41.9365	34.05	39.5691	32.0931	32.5308
orf19.2174	RAD57	Putative DNA recombination and repair protein; induced by interaction with macrophage; transcript is regulated by Nrg1, Mig1, and Tup1; essential protein; S. cerevisiae ortholog is essential	1117	1393	1269	1156	1377	1093	831	654	854	716	719	1432	26.8124	30.1202	28.1776	35.9715	31.8389	33.3411	26.9698	26.5483	28.1476	31.2323	24.3952	33.1585
orf19.2175		Putative mitochondrial cell death effector; induced by nitric oxide; Spider biofilm induced; rat catheter biofilm repressed	1947	2190	2117	1431	2086	1492	2734	1923	2039	1182	1784	1672	60.549	61.3493	60.9007	57.6898	62.4879	58.9641	114.957	101.134	87.0682	66.7985	78.4204	50.1588
orf19.2176	IFM3	Protein with a 2-hydroxyacid dehydrogenase catalytic domain; Hap43-repressed; Plc1-regulated; overlaps orf19.2177	1021	1208	1207	870	1052	853	749	566	668	664	772	1050	34.8138	37.1036	38.0708	38.4558	34.5527	36.9617	34.5303	32.6376	31.2754	41.1435	37.2079	34.537
orf19.2177		Sef1p-, Sfu1p-, and Hap43p-regulated gene; overlaps IFM3/orf19.2176	0	0	0	0	0	0	0	0	0	0	0	0	0	0	0	0	0	0	0	0	0	0	0	0
orf19.2178	MRS4	Mitochondrial carrier family member, involved in iron homeostasis; putative membrane transporter localized to the mitochondrial membrane; transcription under control of Atf2p; regulated by Sef1p, Sfu1p, and Hap43p	2352	2541	2525	1518	2007	1500	1592	1491	1456	959	1932	1951	58.0917	56.5335	57.6897	48.6034	47.749	47.081	53.1635	62.2775	49.3786	43.043	67.4492	46.484
orf19.2178.1		Protein of unknown function; Spider biofilm induced	422	522	527	381	541	425	362	349	363	243	369	431	49.4388	55.0872	57.1119	57.8627	61.0511	63.2735	57.3401	69.1445	58.3934	51.7332	61.1048	48.7083
orf19.2179	SIT1	Transporter of ferrichrome siderophores, not ferrioxamine B; required for human epithelial cell invasion in vitro, not for mouse systemic infection; regulated by iron, Sfu1, Rfg1, Tup1, Hap43; rat catheter and Spider biofilm induced	1956	2369	2226	710	1156	933	814	452	659	905	2529	2038	41.7888	45.5912	43.9923	19.6638	23.7898	25.3309	23.5131	16.3308	19.332	35.1356	76.3719	42.0015
orf19.2179.2	RPS10	Ribosomal protein S10; downregulated in the presence of human whole blood or PMNs; Spider biofilm repressed	14955	15279	14202	4825	7578	3968	12652	10986	9225	6148	9531	10078	996.487	917.075	875.376	416.774	486.385	335.996	1139.83	1237.95	844.02	744.435	897.67	647.783
orf19.218	BUD20	Protein similar to S. cerevisiae Bud20p, which affects bud site selection; transposon mutation affects filamentous growth	775	1043	672	429	604	442	935	573	1051	242	343	448	89.1965	108.132	71.5444	64.0061	66.9613	64.6466	145.496	111.526	166.092	50.6138	55.7999	49.7386
orf19.2180		Ortholog(s) have calcium ion binding, zinc ion binding activity, role in axial cellular bud site selection, bipolar cellular bud site selection, regulation of COPII vesicle coating and cellular bud neck, cytosol, nucleus localization	1002	1092	1118	779	1134	828	780	592	761	586	913	1127	38.5161	37.8113	39.7536	38.8177	41.9883	40.4466	40.5381	38.4834	40.1662	40.9336	49.6065	41.7896
orf19.2181		Protein of unknown function; overlaps orf19.2180	0	0	0	0	0	0	0	0	0	0	0	0	0	0	0	0	0	0	0	0	0	0	0	0
orf19.2182	BLM3	Putative proteasome activator; binds core proteasome and stimulates proteasome-mediated protein degradation by inducing gate opening; ortholog of S. cerevisiae Blm10; transcript regulated by Nrg1 and Mig1	7941	9707	9322	6573	8846	6892	5266	3912	5508	3815	4915	7850	45.5372	50.1418	49.4492	48.8621	48.8628	50.2242	40.8287	37.9373	43.3696	39.7551	39.8389	43.424
orf19.2183	KRE30	YEF3-subfamily ABC family protein; predicted not to be a transporter; repressed in core stress response; mutation confers hypersensitivity to amphotericin B	13501	14253	13448	8251	10240	8056	9587	7645	9453	7714	16864	15325	270.202	256.953	248.966	214.066	197.407	204.89	259.418	258.748	259.773	280.55	477.064	295.865
orf19.2184		Putative fumarylacetoacetate hydrolase; clade-associated gene expression; rat catheter and Spider biofilm repressed	819	965	939	766	1064	826	821	692	810	407	425	813	30.7587	32.6465	32.6219	37.2933	38.4917	39.4223	41.689	43.9508	41.7706	27.7771	22.5614	29.454
orf19.2185	NSA1	Putative 66S pre-ribosomal particles conmponent; Hap43-induced; repressed by prostaglandins	2978	3265	2944	1444	1919	1496	2151	1830	2273	1206	3302	2333	91.3094	90.1775	83.5004	57.3952	56.6769	58.2907	89.1713	94.8895	95.6954	67.1963	143.107	69.0041
orf19.2186	SEH1	Ortholog(s) have Seh1-associated complex, cytosol, fungal-type vacuole membrane, nuclear membrane, nuclear pore outer ring localization	1117	1300	1134	956	1390	1013	1105	876	1052	618	861	1246	42.7274	44.7941	40.126	47.4055	51.2164	49.2425	57.1491	56.6675	55.2548	42.9585	46.5532	45.977
orf19.2187	ALG7	Protein involved in cell wall mannan biosynthesis; mutation confers hypersensitivity to tunicamycin; transcript elevated in chk1, nik1, and sln1 homozygous null mutants; possibly essential gene, disruptants not obtained by UAU1 method	1343	1480	1443	1038	1298	1092	1015	848	927	648	851	1329	32.0219	31.7875	31.8271	32.0838	29.8117	33.088	32.7213	34.1935	30.3495	28.0772	28.6809	30.5679
orf19.2190	VRP1	Verprolin-related protein involved in actin cytoskeleton organization and polarized morphogenesis; interacts with Wal1p and Myo5p; downregulated upon adherence to polystyrene	2981	3712	3279	2594	3318	2519	1868	1219	1735	1152	1394	2631	56.4642	63.3349	57.4529	63.694	60.538	60.634	47.8389	39.0473	45.1244	39.6525	37.3222	48.073
orf19.2191		Ortholog(s) have role in endocytic recycling, peptidyl-diphthamide biosynthetic process from peptidyl-histidine and cytosol, endosome, nucleus localization	1350	1387	1395	772	1062	788	877	643	821	724	1090	1269	50.1731	46.4342	47.9591	37.1939	38.0191	37.2169	44.0687	40.4133	41.8968	48.8971	57.2607	45.4955
orf19.2191.1		Ortholog of C. parapsilosis CDC317 : CPAR2_104195, Candida tenuis NRRL Y-1498 : CANTEDRAFT_109454, Debaryomyces hansenii CBS767 : DEHA2C10076g and Candida orthopsilosis Co 90-125 : CORT0B05420	1256	1496	1400	862	1323	872	830	600	850	665	752	1174	155.992	167.367	160.843	138.784	158.276	137.628	139.375	126.021	144.955	150.087	132.015	140.654
orf19.2192	GDH2	Putative NAD-specific glutamate dehydrogenase; fungal-specific; transcript regulated by Nrg1, Mig1, Tup1, and Gcn4; stationary phase enriched protein; flow model biofilm induced; Spider biofilm induced	25440	28135	24896	27038	43763	31957	37053	25405	29032	44753	55606	91638	284.453	283.377	257.503	391.91	471.347	454.085	560.158	480.385	445.73	909.334	878.837	988.414
orf19.2193	PRS5	Putative 5-phospho-ribosyl-1(alpha)-pyrophosphate synthetase; Hap43-induced; repressed during core stress response	3255	3413	3011	1837	2591	1755	2751	2209	2459	1929	4059	3731	84.3773	79.6958	72.2014	61.7308	64.6968	57.8135	96.4182	96.8383	87.5254	90.8688	148.726	93.2974
orf19.2194		Phosphorylated protein of unknown function	6295	7508	7800	4312	5626	5203	2578	2066	3349	3176	3507	6169	161.264	173.257	184.84	143.198	138.83	169.384	89.2932	89.5053	117.803	147.853	126.99	152.45
orf19.2195		Ortholog of Candida albicans WO-1 : CAWG_05881	0	0	0	0	0	0	0	0	0	0	0	0	0	0	0	0	0	0	0	0	0	0	0	0
orf19.2196		Ortholog(s) have ubiquitin binding activity and cytoplasm localization	775	996	1038	609	843	645	500	419	573	414	490	951	33.9465	39.2985	42.0581	34.5802	35.5681	35.9029	29.6112	31.0372	34.4626	32.9534	30.3376	40.183
orf19.2197		Has domain(s) with predicted N,N-dimethylaniline monooxygenase activity, NADP binding, flavin adenine dinucleotide binding activity and role in oxidation-reduction process	1423	1908	1985	1191	1489	1311	533	409	773	635	692	1215	37.1822	44.909	47.979	40.3423	37.4771	43.5322	18.8301	18.073	27.7339	30.1517	25.5582	30.625
orf19.2198	FLC3	Protein involved in heme uptake; putative FAD transporter, similar to S. cerevisiae Flc3p	3474	3841	3343	2406	3121	2407	2359	1789	2132	1918	2684	3136	56.3165	56.0886	50.1305	50.5614	48.7349	49.586	51.7044	49.0448	47.4563	56.5018	61.5009	49.0401
orf19.2199	PHO86	Putative endoplasmic reticulum protein; possibly adherence-induced	1742	1761	1824	1352	1948	1395	2060	1724	2072	1338	1988	2135	58.185	52.9842	56.357	58.5406	62.6747	59.2126	93.0302	97.3815	95.0284	81.2132	93.8582	68.7908
orf19.22		Protein with homology to peroxisomal membrane proteins; Sef1p-, Sfu1p-, and Hap43p-regulated gene	495	673	611	480	556	451	333	201	321	634	979	1036	20.9795	25.6938	23.9547	26.3723	22.6989	24.2909	19.0822	14.4066	18.6808	48.83	58.6497	42.3564
orf19.22.1		Pseudogene; added to Assembly 21 based on comparative genome analysis	680	758	774	504	610	572	251	162	319	273	294	557	28.9768	29.0961	30.51	27.8413	25.0387	30.9752	14.4613	11.6743	18.6652	21.1403	17.7085	22.8963
orf19.220	PIR1	1,3-beta-glucan-linked cell wall protein; N-mannosylated, O-glycosylated by Pmt1; cell wall defect in het mutant; Hog1/fluconazole/hypoxia induced; iron/Efg1/Plc1/temp regulated; flow model biofilm induced; hyphal, Spider biofilm repressed	5982	6313	5604	3620	5886	3356	2576	1370	2329	2628	4673	3623	155.581	147.901	134.825	122.05	147.459	110.92	90.5839	60.2571	83.1729	124.207	171.791	90.897
orf19.2200		Protein of unknown function; rat catheter biofilm repressed	1461	1654	1472	975	1556	964	1495	1345	1238	828	987	1364	39.7912	40.5785	37.0855	34.4238	40.8213	33.365	55.0518	61.9492	46.2976	40.9803	37.9968	35.8361
orf19.2201		Ortholog(s) have ribosome binding activity, role in mitochondrial respiratory chain complex III assembly, positive regulation of mitochondrial translation and mitochondrial ribosome localization	380	392	406	230	418	296	460	431	420	249	375	383	30.2508	28.1102	29.8978	23.7355	32.0531	29.9449	49.5114	58.024	45.9097	36.0214	42.1967	29.4118
orf19.2202		Protein of unknown function; induced by alpha pheromone in SpiderM medium	957	1026	1142	924	1089	971	542	350	586	486	527	939	51.8053	50.0304	57.1859	64.8414	56.7847	66.7973	39.6694	32.0411	43.5573	47.8087	40.3243	49.0341
orf19.2203		Ortholog of Candida albicans WO-1 : CAWG_05873	281	382	384	276	304	306	154	88	170	147	152	317	45.3838	55.5753	57.3701	57.7858	47.2943	62.8048	33.6286	24.0355	37.7003	43.1439	34.7001	49.3882
orf19.2203.1		Protein of unknown function; ORF added to Assembly 21 based on comparative genome analysis; overlaps dubious orf19.2203	760	789	744	602	793	578	344	193	344	326	317	609	83.3165	77.9146	75.4485	85.5523	83.7397	80.5235	50.9882	35.7809	51.7818	64.9446	49.1213	64.4028
orf19.2204		Predicted membrane protein of unknown function; Spider biofilm induced	749	870	785	662	868	721	652	463	657	535	963	1034	28.5117	29.8322	27.6421	32.6676	31.8275	34.8782	33.557	29.8057	34.3406	37.0087	51.8157	37.9693
orf19.2204.2		Ortholog(s) have GTPase activity and role in establishment or maintenance of actin cytoskeleton polarity, regulation of alpha-glucan biosynthetic process	1006	1128	1015	855	1199	873	1089	939	895	581	712	1136	39.3639	39.7588	36.7389	43.3694	45.1918	43.4101	57.6131	62.1358	48.0866	41.3127	39.3797	42.8793
orf19.2208		Ortholog(s) have role in response to salt stress and cytoplasm localization	10780	12831	12993	9442	11512	10167	6355	5201	7719	5627	8062	12614	93.8503	100.624	104.637	106.561	96.5402	112.483	74.8042	76.5738	92.2739	89.0228	99.2094	105.935
orf19.2209	YVC1	Putative vacuolar cation channel shock; repressed by alpha pheromone in SpiderM medium; flow model biofilm repressed	4617	4925	4448	4308	5549	3641	5136	4694	4262	3082	2227	5010	75.1871	72.2461	67.0052	90.9446	87.044	75.3497	113.084	129.272	95.3011	91.2061	51.2622	78.7029
orf19.2210		Protein of unknown function; Spider biofilm induced	5286	6347	5749	3815	5811	4188	3297	2771	3167	2218	2684	4965	90.2379	97.6011	90.785	84.4256	95.5549	90.8543	76.0982	79.9972	74.2353	68.8067	64.7645	81.7618
orf19.2211		Ortholog of C. parapsilosis CDC317 : CPAR2_103660, Debaryomyces hansenii CBS767 : DEHA2F19756g, Candida dubliniensis CD36 : CD36_21990 and Pichia stipitis Pignal : PICST_61375	722	938	930	592	801	674	314	234	422	294	367	583	33.976	39.7614	40.4834	36.1139	36.3084	40.3062	19.9783	18.622	27.2677	25.1414	24.4115	26.4651
orf19.2212		Ortholog of Debaryomyces hansenii CBS767 : DEHA2F19734g, Candida dubliniensis CD36 : CD36_21980, Candida tropicalis MYA-3404 : CTRG_01709 and Candida albicans WO-1 : CAWG_05866	112	122	96	83	127	80	87	61	69	51	53	103	11.88	11.6569	9.41955	11.4129	12.9761	10.7837	12.4771	10.9422	10.0496	9.83053	7.94635	10.5392
orf19.2213		Ortholog(s) have cytoplasm, nucleus localization	1281	1676	2190	1507	2022	2221	622	456	1014	958	1003	2032	35.7065	42.082	56.4679	54.4539	54.29	78.6726	23.4413	21.4951	38.8094	48.5256	39.5177	54.6376
orf19.2214		Ortholog(s) have structural constituent of ribosome activity and mitochondrial large ribosomal subunit localization	1877	2074	2025	1442	1770	1280	1400	1264	1353	898	1384	1799	74.6359	74.2876	74.4849	74.3304	67.7949	64.6801	75.2671	84.9977	73.8724	64.8885	77.788	69.0056
orf19.2215	GLE1	Putative nucleoporin; moderately induced at 42 degrees C	4175	5381	4997	2876	3904	3183	2227	1752	2460	2208	2809	4035	96.2715	111.771	106.588	85.9702	86.7144	93.2728	69.4313	68.3206	77.8892	92.5226	91.5558	89.7541
orf19.2216	PDS5	Putative protein with a predicted role in establishment and maintenance of sister chromatid condensation and cohesion; cell-cycle regulated periodic mRNA expression	2879	3507	3423	2569	3133	2670	1680	1477	1806	1386	1282	3065	28.2265	30.9724	31.0443	32.651	29.588	33.2662	22.2699	24.4891	24.3127	24.6937	17.7663	28.9878
orf19.2219	ORF298	Predicted ORF in retrotransposon Tca3; similar to Gag-Pol; a-specific transcript, alpha-factor induced; rat catheter biofilm repressed; mRNA binds She3	5139	6178	6157	3950	5330	4513	2611	1953	2717	2149	2484	4326	55.6226	60.2345	61.6456	55.4227	55.57	62.0748	38.2097	35.748	40.3797	42.2685	38.003	45.1678
orf19.2220		Protein of unknown function; Hap43-repressed gene; by Rgt1; repressed in Spider biofilms by Bcr1, Tec1, Brg1, Rob1 and induced by Efg1, Ndt80; Spider biofilm induced	61	69	64	44	56	67	43	8	29	18	33	55	7.69786	7.84357	7.47102	7.19798	6.80721	10.7447	7.33673	1.70729	5.02504	4.12782	5.88637	6.69534
orf19.2222		Putative casein kinase; plasma membrane-localized	2721	3173	3180	2365	3008	2352	1912	1687	1934	1483	2184	2852	54.6518	57.4077	59.0831	61.5779	58.1962	60.0331	51.9228	57.3017	53.3376	54.1284	62.0043	55.258
orf19.2227		Protein of unknown function; flow model biofilm induced; nitric oxide-repressed	838	920	862	689	867	649	324	247	369	344	366	622	22.5418	22.2924	21.4493	24.026	22.4649	22.1854	11.7838	11.2362	13.6293	16.8156	13.9162	16.1401
orf19.2228		Ortholog(s) have actin monomer binding activity, role in sequestering of actin monomers and mating projection tip localization	1406	1539	1400	1149	1550	1128	890	685	807	624	620	1128	40.2778	39.7139	37.0995	42.6695	42.7713	41.0645	34.4718	33.1854	31.7435	32.4842	25.1053	31.1716
orf19.2229		Ortholog(s) have ubiquitin-protein ligase activity, role in protein ubiquitination, response to ethanol and cytoplasm, nucleus localization	1238	1454	1423	1163	1556	1260	815	628	871	713	776	1434	28.4302	30.0779	30.229	34.6223	34.4198	36.7711	25.3052	24.389	27.4649	29.7547	25.1891	31.7671
orf19.223		Putative serine/threonine protein kinase; Hap43-repressed; induced by prostaglandins; possibly an essential gene, disruptants not obtained by UAU1 method; flow model biofilm induced; Spider biofilm induced	2886	3191	3295	2486	3276	2671	2549	2121	2562	1913	3807	3537	44.6102	44.4313	47.1144	49.8146	48.7778	52.4673	53.2723	55.4441	54.3774	53.7354	83.179	52.7403
orf19.2230		Putative pre-mRNA-splicing factor; decreased transcription is observed upon benomyl treatment	416	376	412	254	450	293	311	218	237	276	281	427	32.1388	26.1667	29.4438	25.4383	33.4881	28.7662	32.4856	28.482	25.1412	38.7484	30.6857	31.8225
orf19.2231		Protein of unknown function; Spider biofilm induced	1201	1280	1225	906	1062	1024	904	788	875	751	823	1654	44.9762	43.1791	42.4361	43.983	38.3093	48.7323	45.7722	49.9048	44.9934	51.1078	43.5645	59.7509
orf19.2232	RPL11	Ribosomal protein; repressed by phagocytosis; colony morphology-related gene regulation by Ssn6; Hap43-induced; Spider biofilm repressed	39915	44842	45799	29781	36294	31625	22660	17263	25851	24790	31675	51486	2486.54	2516.34	2639.22	2405.01	2177.89	2503.62	1908.6	1818.67	2211.25	2806.37	2789.14	3093.99
orf19.2233	PRE2	Putative proteasome beta-5 subunit; macrophage-induced protein	2444	2588	2399	2019	3238	1986	3487	2769	2509	1683	1439	2693	90.7459	86.5594	82.3978	97.1806	115.809	93.7092	175.054	173.87	127.917	113.558	75.5231	96.4565
orf19.2236	FHL1	Fork-head transcription factor; forms a heterodimer with Ifh1 that is tethered to promoters by Tbf1; positively regulates rRNA and ribosomal protein gene transcription	4212	4796	4980	3319	4153	3564	2246	1667	2602	2006	2947	4104	42.5718	43.6653	46.561	43.4869	40.433	45.7771	30.6928	28.4935	36.1112	36.8444	42.1024	40.0138
orf19.2237	SPR1	Putative GPI-anchored protein; similar but not orthologous to S. cerevisiae Spr1, a sporulation-specific exo-1,3-beta-glucanase; mutant is viable	1289	1624	1563	898	1284	1047	489	321	670	539	551	1039	32.0791	36.4065	35.9822	28.971	30.7804	33.1126	16.454	13.5099	22.8952	24.3762	19.3827	24.9433
orf19.2237.1		Ortholog of Slx9 required for pre-rRNA processing; associated with 90S pre-ribosome and 43S small ribosomal subunit precursor, interacts with U3 snoRNA in S. cerevisiae; gene has intron; Spider biofilm induced	1189	1376	1317	716	1014	764	861	683	861	633	1196	1250	52.0224	54.2314	53.3033	40.6106	42.7353	42.4794	50.9337	50.5365	51.7264	50.3291	73.9661	52.7579
orf19.2238	LTE1	Protein similar to GDP/GTP exchange factors; repressed by alpha pheromone in SpiderM medium; flow model biofilm repressed	4180	4834	4888	3264	4265	3509	1649	1462	2090	1707	2065	3425	30.7556	32.039	33.2689	31.1326	30.2278	32.8102	16.4045	18.1916	21.1152	22.8238	21.4764	24.3096
orf19.2241	PST1	Putative 1,4-benzoquinone reductase; hyphal-induced; regulated by Cyr1, Ras1, Efg1, Nrg1, Rfg1, Tup1; Hap43-induced; Spider biofilm induced	1098	1299	1100	2744	3171	2381	5415	6113	4831	1768	1205	2682	47.7745	50.9129	44.2738	154.773	132.902	131.653	318.556	449.806	288.624	139.793	74.1096	112.57
orf19.2242	PRB1	Endoprotease B; regulated by heat, carbon source (GlcNAc-induced), nitrogen, macrophage response, human neutrophils; similar to (does not replace) S. cerevisiae vacuolar B protease Prb1p; flow model biofilm induced; Spider biofilm induced	3190	3555	3499	4307	4864	4270	3161	2168	2456	4599	5054	7263	83.5756	83.8982	84.7994	146.279	122.75	142.165	111.971	96.056	88.3524	218.958	187.162	183.558
orf19.2244		Similar to oxidoreductases and to S. cerevisiae Yjr096wp; Sfu1 repressed; induced by benomyl treatment, Ssr1; Hap43-repressed; flow model biofilm repressed	5991	6747	7139	6036	7935	6196	3607	2136	3889	5073	4870	9039	214.14	217.237	236.045	279.682	273.203	281.441	174.316	129.115	190.87	329.512	246.048	311.665
orf19.2245	YPT72	Vacuolar Rab small monomeric GTPase involved in vacuolar biogenesis; involved in filamentous growth and virulence	1410	1406	1379	1289	1696	1166	1279	1147	1040	1054	886	1715	63.3153	56.872	57.2814	75.0343	73.3594	66.5373	77.6522	87.1022	64.1244	86.0077	56.2362	74.2887
orf19.2246		Ortholog(s) have cytosol, nucleus localization	1509	1607	1510	1090	1584	1105	1606	1401	1456	1127	1398	1832	70.5035	67.6335	65.2617	66.0185	71.2881	65.6086	101.452	110.697	93.4079	95.687	92.3255	82.5689
orf19.2247		Ortholog of C. parapsilosis CDC317 : CPAR2_406700, Candida tenuis NRRL Y-1498 : CANTEDRAFT_127772, Candida dubliniensis CD36 : CD36_21220 and Candida orthopsilosis Co 90-125 : CORT0C06120	1736	2167	2283	1501	1809	1580	778	561	1031	863	1028	1813	44.6474	50.203	54.314	50.0431	44.8152	51.6393	27.0533	24.3998	36.4088	40.3334	37.3708	44.9794
orf19.2248	ARE2	Acyl CoA:sterol acyltransferase; uses cholesterol and oleoyl-CoA substrates; protoberberine derivative drug inhibits enzyme activity; ketoconazole-induced; Hap43-repressed; flow model biofilm induced; Spider biofilm induced	2448	2862	2687	2122	3073	2086	2081	1570	1774	1660	1698	2423	46.1679	48.6208	46.8766	51.879	55.8254	49.9943	53.0633	50.0731	45.9392	56.8911	45.2647	44.081
orf19.2249		Putative metalloprotease of the mitochondrial inner membrane; expression downregulated in an ssr1 null mutant	1007	1102	1075	607	1033	746	810	660	795	363	580	765	44.6063	43.9717	44.0489	34.8557	44.0766	41.9936	48.5116	49.441	48.3543	29.2201	36.3152	32.6887
orf19.225		Predicted 2-hydroxyacid dehydrogenase; Hap43-repressed gene	991	1191	993	1175	1559	1107	1363	1059	1044	1020	1309	1557	33.6156	36.3918	31.1585	51.6681	50.9394	47.7191	62.5111	60.7491	48.626	62.8746	62.7625	50.9478
orf19.2250	SPE3	Putative spermidine synthase; predicted role in pantothenate and spermidine biosynthesis; Spider biofilm repressed	3802	3887	3723	1669	2495	1462	2938	2218	2448	1516	2358	2638	149.514	137.692	135.433	85.0833	94.5108	73.0625	156.212	147.506	132.185	108.337	131.071	100.072
orf19.2251	AAH1	Adenine deaminase; purine salvage and nitrogen catabolism; colony morphology-related regulation by Ssn6; Hog1, CO2-induced; chlamydospore formation repressed in C. albicans and C. dubliniensis; rat catheter and F-12/CO2 biofilm induced	2111	2334	2337	1193	1641	1201	1214	874	1226	971	2681	1538	65.1331	64.8692	66.701	47.7168	48.7711	47.0906	50.6438	45.6039	51.9404	54.4428	116.924	45.7762
orf19.2252		Protein of unknown function; rat catheter biofilm repressed	1381	1599	1379	1014	1352	928	497	284	538	590	591	1054	35.2402	36.7551	32.5513	33.5429	33.2324	30.0933	17.1473	12.2557	18.8507	27.3592	21.3169	25.9451
orf19.2253		Protein of unknown function; expression regulated by white-opaque switch; repressed by alpha pheromone in SpiderM medium; Spider biofilm induced	875	1012	1071	825	1102	886	506	264	430	566	543	1093	22.0698	22.993	24.9885	26.9751	26.774	28.3989	17.2558	11.2609	14.8923	25.9427	19.359	26.5938
orf19.2256		Ortholog(s) have cytosol, nucleus localization	1231	1342	1327	743	1051	760	1268	903	985	895	1517	1483	55.8525	54.8481	55.6949	43.701	45.9333	43.8203	77.7853	69.2865	61.3651	73.793	97.2889	64.9076
orf19.2257		Predicted ER protein involved in ER-nucleus signaling; Spider biofilm repressed	4271	4801	4574	2870	4597	2760	4266	3572	3210	1977	2178	3433	130.242	131.88	129.026	113.455	135.032	106.957	175.888	184.209	134.409	109.556	93.88	100.987
orf19.2258		Ortholog of C. parapsilosis CDC317 : CPAR2_406650, Candida tenuis NRRL Y-1498 : CANTEDRAFT_130046, Debaryomyces hansenii CBS767 : DEHA2F24134g and Candida dubliniensis CD36 : CD36_21310	1192	1356	1474	998	1216	966	691	494	713	672	786	1159	38.8876	39.8491	44.4828	42.2069	38.2128	40.0488	30.4794	27.2545	31.9393	39.8393	36.2452	36.4744
orf19.2259		Ortholog(s) have structural constituent of ribosome activity and mitochondrial large ribosomal subunit localization	2381	2867	2949	1827	2237	2190	1742	1468	1823	1174	1769	2555	93.727	101.662	107.384	93.2313	84.8227	109.554	92.7145	97.7255	98.5356	83.981	98.4298	97.0211
orf19.2260		Putative transcription factor with zinc finger DNA-binding motif	1295	1475	1423	895	1130	819	981	737	869	598	1098	1221	42.5663	43.673	43.2674	38.1362	35.7779	34.2103	43.5973	40.9676	39.2209	35.7195	51.0143	38.7152
orf19.2261		Ortholog(s) have RNA binding activity, role in mRNA splicing, via spliceosome and U2 snRNP, U2-type prespliceosome, cytosol localization	862	1043	883	844	1039	767	698	553	611	418	667	820	30.4779	33.219	28.8801	38.6846	35.3862	34.4628	33.3677	33.0658	29.6633	26.8573	33.3347	27.968
orf19.2262		Protein similar to quinone oxidoreductases; induced by benomyl treatment, nitric oxide; oxidative stress-induced via Cap1; stationary-phase enriched protein; Spider biofilm induced	830	1002	892	800	1173	871	728	559	759	461	491	796	29.506	32.0866	29.333	36.8671	40.1671	39.3484	34.991	33.6062	37.0488	29.7811	24.6721	27.297
orf19.2263		Ortholog of C. parapsilosis CDC317 : CPAR2_406560, Candida tenuis NRRL Y-1498 : CANTEDRAFT_103408, Debaryomyces hansenii CBS767 : DEHA2F24024g and Candida dubliniensis CD36 : CD36_21360	356	405	424	358	454	355	556	467	427	411	390	716	22.867	23.4336	25.1933	29.8099	28.0903	28.9778	48.2868	50.7286	37.6607	47.9743	35.4093	44.3652
orf19.2264	OLE2	Protein with similarity to fatty acid desaturase (stearoyl-CoA desaturase); homozygous null mutant shows decreased production of prostaglandin E2	2321	2798	2747	1914	2337	2015	1616	1420	1642	1376	2337	2814	54.1564	58.8094	59.2916	57.8941	52.526	59.7485	50.9812	56.0324	52.6076	58.3446	77.0773	63.3386
orf19.2265		Ortholog(s) have role in positive regulation of transcription from RNA polymerase II promoter in response to amino acid starvation and SWI/SNF complex localization	3082	3487	3461	2370	3242	2493	2204	1852	2311	1846	2515	3334	77.537	79.0228	80.5448	77.2933	78.5651	79.7032	74.969	78.7941	79.832	84.3947	89.4349	80.9117
orf19.2266		Ortholog(s) have ATPase activity, DNA binding, nucleosome binding activity, role in chromatin remodeling and ISW1 complex localization	2685	3174	2736	1903	2554	2099	1532	1243	1713	1146	1539	2507	40.5607	43.191	38.2329	37.2664	37.164	40.295	31.2906	31.7548	35.532	31.4596	32.8619	36.533
orf19.2267	RFA2	Putative DNA replication factor A; RNA abundance regulated by cell cycle, tyrosol and cell density	1920	2172	1816	1420	1587	1143	1429	1265	1242	840	798	1590	79.5705	81.0839	69.6188	76.2881	63.3531	60.1969	80.0713	88.658	70.6762	63.2612	46.7462	63.5649
orf19.2268	RCK2	Predicted MAP kinase-activated protein kinase, similar to S. cerevisiae serine/threonine protein kinase Rck2p; induced by osmotic stress via Hog1p; macrophage/pseudohyphal-repressed; mutants are sensitive to rapamycin	3431	3645	3370	3451	4651	3228	3097	2628	2912	3217	3797	4972	64.8626	62.0719	58.9336	84.5738	84.6955	77.5504	79.1605	84.0186	75.5902	110.518	101.463	90.6722
orf19.2269		Putative 3-phosphoserine phosphatase; induced by benomyl or in azole-resistant strain that overexpresses MDR1; early-stage flow model biofilm induced; Spider biofilm repressed	1175	1293	1247	873	1412	819	1337	993	852	682	463	1027	49.0581	48.629	48.1614	47.2503	56.7869	43.4544	75.4741	70.113	48.8442	51.7446	27.3242	41.3631
orf19.227	COX7	Putative cytochrome c oxidase; flucytosine induced; repressed by nitric oxide	3152	3218	3078	2999	4457	2756	3450	3233	3218	2694	2791	3581	255.062	234.568	230.403	314.596	347.41	283.41	377.461	442.427	357.558	396.154	319.236	279.533
orf19.2270	SMF12	Ortholog of S. cerevisiae Smf1; manganese transporter; Gcn4-regulated; Hap43, alkaline induced; caspofungin repressed; mutants are viable	2391	2493	2344	1820	2813	2022	5486	4390	3887	3162	6904	4418	45.6857	42.9088	41.4303	45.0806	51.7739	49.0974	141.726	141.854	101.98	109.792	186.464	81.4321
orf19.2272	AFT2	Putative Aft domain transcription factor; role in colony morphology and virulence; functionally complements S. cerevisiae aft1 mutant growth defect; Spider biofilm induced	3729	4586	4476	3533	4398	3772	2105	1456	2384	2127	2875	4393	49.6439	54.9961	55.1218	60.9726	56.3987	63.8149	37.8895	32.7802	43.5793	51.4575	54.1009	56.4162
orf19.2274		Ortholog of Candida dubliniensis CD36 : CD36_21450, Candida tropicalis MYA-3404 : CTRG_01739 and Candida albicans WO-1 : CAWG_05814	1239	1600	1852	1197	1529	1440	585	502	741	419	471	984	57.0063	66.3126	78.8229	71.3943	67.7641	84.196	36.3916	39.06	46.8135	35.0327	30.6313	43.6733
orf19.2275		Putative mitochondrial ribosomal protein; predicted role in aerobic respiration; Spider biofilm repressed	2334	2391	2518	1324	1782	1474	1810	1536	1527	800	1447	1794	135.505	125.043	135.229	99.646	99.6557	108.75	142.078	150.807	121.729	84.4018	118.745	100.472
orf19.2276		Ortholog(s) have DNA-directed RNA polymerase activity, RNA-directed RNA polymerase activity	872	1028	960	586	836	619	819	732	686	616	664	1076	53.7252	57.053	54.7132	46.8033	49.6144	48.4651	68.2243	76.2691	58.0345	68.9683	57.8259	63.9504
orf19.2277	TPK2	cAMP-dependent protein kinase catalytic subunit; isoform of Tpk1; needed for epithelial cell damage, engulfment and oral (not systemic) virulence in mice; control of morphogenesis and stress response; rat catheter, Spider biofilm repressed	4983	5696	5535	4629	6308	4705	3634	2619	3417	2553	2744	4559	96.0536	98.9048	98.6962	115.672	117.126	115.255	94.7113	85.3758	90.4417	89.4296	74.7653	84.7739
orf19.2278		Putative 20S proteasome assembly protein; filament induced; induced by alpha pheromone in SpiderM medium	1669	1685	1680	1427	2111	1312	2478	2226	1886	1040	819	1616	66.9074	60.8474	62.2999	74.1583	81.5167	66.8389	134.311	150.911	103.815	75.7633	46.4082	62.4926
orf19.2280	ZCF10	Putative transcription factor with zinc cluster DNA-binding motif	1811	2234	2112	1743	2065	1803	1076	792	1265	1277	1326	2430	24.0282	26.6999	25.9213	29.979	26.3914	30.4001	19.3023	17.7707	23.0459	30.7894	24.8679	31.1013
orf19.2281		Has domain(s) with predicted CoA-transferase activity and role in ketone body catabolic process	3852	4862	4562	3744	4270	3418	1776	1180	1888	2246	2491	3816	85.8475	97.6069	94.0495	108.167	91.6663	96.8034	53.5153	44.4734	57.7756	90.9617	78.4708	82.0388
orf19.2282		Has domain(s) with predicted catechol 1,2-dioxygenase activity, ferric iron binding activity and role in catechol-containing compound metabolic process, oxidation-reduction process	727	868	737	659	826	670	351	186	361	384	384	677	22.5017	24.2006	21.1013	26.4414	24.6265	26.3532	14.6887	9.73578	15.3423	21.5983	16.7999	20.2134
orf19.2283	DQD1	Putative 3-dehydroquinate dehydratase; ketoconazole-repressed; protein abundance downregulated by macrophages; flow model biofilm induced	1358	1453	1251	676	1211	655	1449	1167	819	650	712	1133	82.5027	79.5167	70.3049	53.2393	70.8684	50.5693	119.023	119.899	68.3208	71.7611	61.1422	66.3999
orf19.2284		Protein with an FMN-binding domain; Hap43-repressed; flow model biofilm induced	1353	1567	1454	1082	1568	1032	1481	1060	1030	669	753	1334	41.9435	43.7583	41.6957	43.4822	46.8224	40.6559	62.0749	55.5711	43.8435	37.6878	32.9955	39.8926
orf19.2285		Protein of unknown function; transcription induced by benomyl treatment	1641	1873	1881	1334	1716	1481	743	462	908	545	709	1324	36.2836	37.3048	38.4725	38.2363	36.5477	41.6135	22.2119	17.2751	27.567	21.8981	22.1586	28.2397
orf19.2286		Putative deoxyhypusine hydroxylase; ketoconazole-induced; protein level decreases in stationary phase cultures; required for biofilm formation; Spider biofilm repressed	3607	3783	3599	1411	2405	1417	3331	2924	2674	1560	2971	2781	135.856	128.349	125.393	68.8934	87.2546	67.8235	169.629	186.246	138.291	106.774	158.172	101.042
orf19.2287	RPA12	Putative DNA-directed RNA polymerase I; induced upon adherence to polystyrene	460	477	531	202	247	214	412	370	442	322	752	533	42.1808	39.4003	45.0413	24.0119	21.817	24.9372	51.0796	57.3766	55.6519	53.6563	97.4693	47.147
orf19.2288	CCT5	T-complex protein 1, epsilon subunit; protein present in exponential and stationary growth phase yeast cultures; Spider biofilm repressed	7492	8706	7988	5583	7217	5348	5274	4394	4906	3386	4338	6485	161.027	168.555	158.817	155.555	149.416	146.073	153.262	159.712	144.787	132.25	131.79	134.456
orf19.2289	ARP3	Protein with Myo5p-dependent localization to cortical actin patches at hyphal tip; mutation confers hypersensitivity to cytochalasin D; Spider biofilm repressed	5622	6027	6189	5275	7283	5799	4732	3484	4222	3881	3038	7816	151.126	145.94	153.896	183.818	188.581	198.097	171.983	158.381	155.836	189.583	115.433	202.676
orf19.229		Ortholog(s) have ubiquitin-protein ligase activity, role in protein ubiquitination involved in ubiquitin-dependent protein catabolic process and chromosome, centromeric region, nucleus, spindle pole body localization	3026	3667	3622	2671	3663	2894	1690	1275	1870	1653	1837	3233	77.7733	84.8979	86.1132	88.9925	90.6858	94.523	58.7276	55.4177	65.994	77.2044	66.7366	80.1562
orf19.2290	TOR1	Protein similar to TOR family phosphatidylinositol kinases; mutation confers resistance to rapamycin; involved in regulation of ribosome biogenesis, starvation response, and adhesion	8892	10202	9388	7740	10380	7578	5424	4052	5420	5121	6003	10311	46.0153	47.5567	44.9402	51.9231	51.7416	49.835	37.9504	35.4608	38.5126	48.1576	43.91	51.4722
orf19.2296		Predicted mucin-like protein; ketoconazole-induced; fluconazole-repressed; induced in cyr1 mutant; colony morphology-related gene regulation by Ssn6; flow model biofilm induced; Spider biofilm induced	8477	10758	9472	10984	16698	10105	9955	7295	8935	8294	6758	12335	42.4949	48.5792	43.9234	71.3794	80.6305	64.3736	67.4729	61.8438	61.5021	75.5555	47.8857	59.649
orf19.2297	ARL3	Putative Ras superfamily GTPase; induced by nitric oxide independent of Yhb1p	1166	1229	1269	855	1225	844	830	619	761	657	656	1015	41.677	39.5708	41.9585	39.6171	42.1769	38.337	40.1116	37.4167	37.3494	42.6748	33.1433	34.9973
orf19.2298	WBP1	Putative oligosaccharyltransferase subunit; Spider biofilm repressed	2857	2975	3016	1778	3036	1683	3204	2900	2491	1079	1265	2007	79.6358	74.6981	77.7659	64.2462	81.5155	59.6155	120.749	136.701	95.3395	54.6546	49.8404	53.9653
orf19.2299		Ortholog(s) have protein tag activity and role in cell budding, cellular response to oxidative stress, invasive growth in response to glucose limitation, protein urmylation, tRNA wobble position uridine thiolation	811	880	727	417	538	430	573	490	532	429	655	702	78.012	76.2513	64.6896	51.9989	49.8498	52.5637	74.5228	79.7101	70.2673	74.9904	89.0584	65.1399
orf19.23	RTA3	Similar to S. cerevisiae Rta1 (role in 7-aminocholesterol resistance) and Rsb1 (flippase); putative drug-responsive regulatory site; induced by fluphenazine, estradiol, ketoconazole, caspofungin; rat catheter biofilm induced	1365	1652	1552	1529	1778	1563	625	435	732	952	1344	1812	33.8845	36.9405	35.6386	49.2033	42.5149	49.3066	20.977	18.2614	24.9506	42.9451	47.1586	43.3907
orf19.230		Ortholog of S. cerevisiae Pet111; a mitochondrial translational activator specific for the COX2 mRNA; Hap43-induced gene	1564	1764	1731	1308	1754	1473	696	569	868	695	824	1413	22.5916	22.9527	23.1296	24.4927	24.4051	27.039	13.593	13.8995	17.216	18.2433	16.8241	19.689
orf19.2301		Ortholog(s) have role in proteasome regulatory particle assembly and cytosol, nucleus localization	637	636	577	599	807	488	754	485	515	518	444	717	35.4108	31.8477	29.671	43.1659	43.2126	34.4741	56.671	45.5947	39.3101	52.3279	34.8877	38.449
orf19.2302		Ortholog(s) have enzyme regulator activity, role in cellular calcium ion homeostasis and integral to endoplasmic reticulum membrane localization	1052	1176	1106	1069	1288	1091	654	559	623	921	932	1534	35.8708	36.1208	34.8851	47.2521	42.304	47.2745	30.1507	32.234	29.1685	57.068	44.9194	50.4569
orf19.2303	FGR16	Protein lacking an ortholog in S. cerevisiae; transposon mutation affects filamentous growth; fluconazole-downregulated	641	830	806	551	735	546	409	353	383	322	495	676	26.7913	31.2491	31.1623	29.8541	29.5912	29.0005	23.1128	24.9509	21.9804	24.4567	29.2438	27.2553
orf19.2304		Protein similar to S. cerevisiae Gvp36p; transposon mutation affects filamentous growth	2014	2148	2006	1494	2451	1527	2679	2481	2129	987	948	1562	67.5576	64.9043	62.2452	64.9655	79.1952	65.0925	121.501	140.74	98.0599	60.1644	44.9486	50.5435
orf19.2305		Ortholog(s) have tubulin binding activity, role in tubulin complex assembly and prefoldin complex localization	768	884	851	414	715	511	463	365	430	378	524	705	64.4045	66.7777	66.0152	45.0063	57.7566	54.4569	52.4964	51.7636	49.5136	57.6042	62.1125	57.0313
orf19.2306		Ortholog(s) have oxidoreductase activity, acting on single donors with incorporation of molecular oxygen, incorporation of two atoms of oxygen activity and role in L-methionine salvage from methylthioadenosine	947	950	925	837	1063	744	745	559	797	688	629	1168	56.9164	51.4322	51.4268	65.2125	61.5405	56.8248	60.5393	56.8167	65.7729	75.1421	53.4357	67.7173
orf19.2307		Ortholog(s) have role in mRNA cleavage, mRNA polyadenylation, mitotic sister chromatid segregation, regulation of G1/S transition of mitotic cell cycle and cytosol, mRNA cleavage and polyadenylation specificity factor complex localization	1519	1536	1497	1004	1413	1041	1370	1103	1122	676	1040	1351	34.0659	31.0297	31.0559	29.1887	30.5243	29.6682	41.541	41.8326	34.5507	27.5497	32.9677	29.2272
orf19.2308		Putative 6-phosphofructo-2-kinase; catalyzes synthesis of fructose-2,6-bisphosphate; Hap43-repressed; flow model, rat catheter and Spider biofilm induced	1861	2075	2116	1565	1925	1698	2049	1438	1434	1976	4050	2974	56.5745	56.822	59.5045	61.6746	56.3697	65.5978	84.219	73.9282	59.8583	109.161	174.029	87.2138
orf19.2309	PET127	Protein with a predicted role in 5'-end processing of mitochondrial RNAs; ortholog of S. cerevisiae Pet127; Hap43-induced; rat catheter and Spider biofilm induced	2584	2794	2866	1791	2313	1912	1806	1655	1829	1413	2944	2535	44.7937	43.629	45.9579	40.2474	38.6225	42.1201	42.3288	48.5175	43.535	44.5117	72.1365	42.3908
orf19.2309.2	RPL2	Putative 60S ribosomal protein L2; Hap43-induced gene; repressed in infected rabbit kidney in SC5314, but not NGY152, strain background; Spider biofilm repressed	34570	32111	30739	10312	16658	8279	28430	24785	21498	13582	20582	22527	1334.07	1116.24	1097.31	515.87	619.217	406.008	1483.37	1617.5	1139.14	952.469	1122.69	838.596
orf19.231	APL2	Phosphorylated protein of unknown function; mutation confers hypersensitivity to toxic ergosterol analog	3953	4460	4118	3465	4478	3137	2700	2001	2461	2059	2028	3752	61.7847	62.7933	59.5388	70.2061	67.4184	62.3083	57.0573	52.8905	52.8161	58.4814	44.8038	56.57
orf19.2310		Predicted single-stranded nucleic acid binding protein; flow model biofilm induced	912	1141	1143	837	942	868	432	320	554	432	530	868	39.9919	45.07	46.3643	47.5796	39.7896	48.3698	25.6127	23.7304	33.3571	34.4246	32.8508	36.717
orf19.2310.1	RPL29	Ribosomal protein L29; induced upon germ tube formation; colony morphology-related gene regulation by Ssn6; intron in 5'-UTR; Spider biofilm repressed	7983	7917	7280	2769	4532	2336	5980	5332	4513	3370	4793	5083	608.358	543.474	513.198	273.548	332.678	226.227	616.153	687.164	472.237	466.693	516.29	373.666
orf19.2311	RPL82	Predicted ribosomal protein; genes encoding cytoplasmic ribosomal subunits, translation factors, and tRNA synthetases are downregulated upon phagocytosis by murine macrophage	5364	4936	5376	2146	2801	2038	3356	3442	3125	2837	6742	5229	222.535	184.463	206.314	115.414	111.934	107.446	188.246	241.489	178.017	213.883	395.359	209.266
orf19.2312		Protein similar to ferric reductase Fre10p; possibly an essential gene, disruptants not obtained by UAU1 method	0	0	0	0	0	0	0	0	0	0	0	0	0	0	0	0	0	0	0	0	0	0	0	0
orf19.2313		Putative ortholog of S. cerevisiae Pex32 a peroxisomal integral membrane protein with a role in negative regulation of peroxisome size; Hap43-repressed gene	1988	2292	1837	982	1413	1200	1173	896	1242	750	1031	1440	58.3997	60.6503	49.9187	37.3958	39.9831	44.7974	46.5893	44.5122	50.0976	40.0371	42.8101	40.8062
orf19.2314		Protein with a role in nucleolar integrity and processing of pre-rRNA; mutation confers hypersensitivity to 5-fluorocytosine (5-FC), 5-fluorouracil (5-FU), and tubercidin (7-deazaadenosine); Hap43-induced; Spider biofilm induced	1218	1509	1466	639	924	760	1371	1175	1210	910	2523	1409	75.7563	84.5444	84.3461	51.5217	55.3584	60.0706	115.293	123.591	103.337	102.854	221.81	84.538
orf19.2315		Putative transcription factor with bZIP DNA-binding motif	1946	2194	2019	1484	2016	1475	1301	1036	1209	843	1302	1660	42.979	43.649	41.2486	42.4879	42.8888	41.3983	38.8494	38.6945	36.6641	33.8336	40.646	35.3664
orf19.2317		Protein of unknown function; induced by alpha pheromone in SpiderM medium	655	706	672	503	657	499	319	169	294	225	259	491	48.2297	46.8277	45.7723	48.013	46.5993	46.6929	31.7583	21.0444	29.725	30.1067	26.9567	34.8758
orf19.2318.1		Ortholog(s) have inositol phosphoceramide synthase regulator activity, role in inositolphosphoceramide metabolic process and inositol phosphoceramide synthase complex, integral to Golgi membrane localization	2168	2544	2211	1521	2100	1385	1292	966	1041	1019	1357	1796	92.5858	97.8648	87.3441	84.2039	86.3863	75.1644	74.6005	69.7652	61.0431	79.0801	81.914	73.988
orf19.2319		Putative nucleolar protein with a predicted role in pre-rRNA processing; Hap43-induced gene; repressed in core stress response	4265	5179	5145	2445	3081	2488	3188	2958	3551	1745	5145	4157	74.196	81.1581	82.7955	55.1389	51.629	55.0034	74.9849	87.0234	84.8229	55.1651	126.514	69.7608
orf19.232		RNA polymerase II mediator complex subunit; possibly an essential gene, disruptants not obtained by UAU1 method	996	1312	1201	719	1041	832	484	392	629	398	502	820	42.9555	50.9703	47.914	40.1981	43.2465	45.5995	28.2227	28.5905	37.2487	31.1925	30.6024	34.1148
orf19.2320		Putative serine/threonine-protein kinase; possibly an essential gene, disruptants not obtained by UAU1 method	3708	4450	4341	2508	3093	2544	2148	1811	2426	1638	3248	3467	95.9934	103.773	103.956	84.1679	77.1298	83.6943	75.1847	79.286	86.2369	77.0589	118.853	86.5815
orf19.2322.3	ERP5	Protein involved in ER to Golgi transport; rat catheter and Spider biofilm repressed	2452	2766	2736	1666	2491	1662	2452	2223	1792	907	902	1795	112.159	113.97	115.768	98.7884	109.756	96.6099	151.645	171.961	112.552	75.3925	58.3194	79.2041
orf19.2324	UBA4	Putative ubiquitin activating protein; Hap43-repressed; induced by prostaglandins; clade-associated gene expression	1676	1816	1663	1009	1366	1040	1250	942	1101	807	1058	1499	48.3655	47.2065	44.3929	37.746	37.9711	38.1393	48.7714	45.9716	43.6265	42.3197	43.1559	41.7285
orf19.2325		Ortholog(s) have RNA polymerase III type 1 promoter sequence-specific DNA binding and RNA polymerase III type 1 promoter sequence-specific DNA binding TFIIIB recruiting transcription factor activity, more	682	769	746	548	704	596	436	369	416	360	454	717	16.7079	16.9703	16.9058	17.4035	16.6131	18.555	14.4417	15.2877	13.9937	16.0269	15.7213	16.9444
orf19.2326		Ortholog(s) have role in chromatin silencing at silent mating-type cassette, double-strand break repair via homologous recombination, intra-S DNA damage checkpoint, mitotic sister chromatid cohesion and nucleus localization	2445	2918	2704	1881	2318	1764	1441	973	1583	990	1381	2050	61.0418	65.6233	62.4474	60.8772	55.7445	55.966	48.6414	41.0807	54.2663	44.915	48.7343	49.371
orf19.2328		Ortholog of C. parapsilosis CDC317 : CPAR2_210530, Candida tenuis NRRL Y-1498 : CANTEDRAFT_105553, Debaryomyces hansenii CBS767 : DEHA2G14432g and Candida dubliniensis CD36 : CD36_10220	890	976	892	653	974	599	995	951	755	411	519	725	44.7239	44.1798	41.4643	42.5383	47.1465	38.252	67.6031	80.8177	52.0952	37.5318	36.8646	35.1445
orf19.2329.1	RPS17B	Ribosomal protein 17B; downregulated upon phagocytosis by murine macrophages; Hap43-induced; Spider biofilm repressed	18397	18216	15080	5126	10092	3624	15471	11916	9631	6667	8727	9840	1092.31	974.264	828.248	394.544	577.188	273.442	1241.97	1196.48	785.184	719.345	732.415	563.591
orf19.233.1	HRT1	Ortholog of S. cerevisiae Hrt1; component of a nuclear ubiquitin-protein ligase complex involved in cell cycle control; induced by hydroxyurea; Spider biofilm induced	8163	10064	10438	7023	9093	7502	4447	3458	4920	5050	5949	10104	427.729	475.022	505.936	477.045	458.951	499.543	315.05	306.422	353.985	480.859	440.612	510.719
orf19.2330		Putative U3 snoRNA-associated protein; Hap43-induced; transposon mutation affects filamentous growth; repressed by prostaglandins	1961	2063	2107	903	1240	1052	1512	1469	1639	820	3060	1727	59.5223	56.4061	59.1598	35.531	36.2547	40.5784	62.0508	75.4051	68.3097	45.2297	131.285	50.5666
orf19.2331	ADA2	Zinc finger and homeodomain transcriptional coactivator; role in cell wall integrity and in sensitivity to caspofungin; required for the normal transcriptional response to caspofungin; required for yeast cell adherence to silicone substrate	1486	1693	1680	1157	1438	1349	896	664	886	758	1113	1530	38.4191	39.4285	40.1789	38.7775	35.812	44.3219	31.3206	29.0318	31.4531	35.6128	40.674	38.1584
orf19.2332		Ortholog of C. parapsilosis CDC317 : CPAR2_210560, Candida dubliniensis CD36 : CD36_10180, Candida orthopsilosis Co 90-125 : CORT0A09890 and Candida tropicalis MYA-3404 : CTRG_04072	521	643	766	479	602	668	276	183	430	256	329	653	25.7524	28.6296	35.0242	30.6926	28.6627	41.9598	18.4452	15.2971	29.1843	22.9947	22.9863	31.136
orf19.2333		Ortholog(s) have role in retrograde transport, endosome to Golgi and cytosol, late endosome, nucleus localization	3637	4532	4348	2543	3310	2578	2852	2857	2803	1809	2649	3222	81.333	91.2931	89.9442	73.7204	71.3004	73.2628	86.2317	108.046	86.0692	73.5139	83.7334	69.5054
orf19.2334	BIG1	Endoplasmic reticulum (ER) protein; ortholog of S. cerevisiae Big1; required for beta-1,6-glucan synthesis, filamentation, adhesion, and virulence; rat catheter biofilm repressed	2716	3179	3197	2071	2690	2109	1385	1032	1390	1267	1461	2432	98.6063	103.966	107.369	97.4704	94.0736	97.3036	67.9859	63.3623	69.2932	83.5909	74.9753	85.1742
orf19.2335		Putative aspartyl aminopeptidase; stationary phase enriched protein; mutation confers hypersensitivity to 5-fluorouracil (5-FU); Hog1-induced; planktonic growth-induced; rat catheter and Spider biofilm repressed	2020	1952	1838	1504	2450	1441	2103	1521	1535	1069	920	1722	49.9231	43.4565	42.02	48.1854	58.3253	45.2576	70.2721	63.5705	52.0906	48.0104	32.1389	41.0538
orf19.2336		Pry family pathogenesis-related protein; predicted to be extracellular	253	326	323	208	273	241	100	72	95	177	145	254	20.3054	23.5686	23.9803	21.6408	21.1055	24.5802	10.8514	9.77239	10.4693	25.815	16.4495	19.6651
orf19.2337	ALP1	Cystine transporter; present in pathogenic yeasts (no human or murine homolog); Spider biofilm induced	4308	4760	4056	3551	4848	3590	5538	4022	4386	3943	4849	6571	96.4483	95.9953	83.9995	103.059	104.549	102.139	167.635	152.278	134.831	160.418	153.449	141.912
orf19.234	PHA2	Putative prephenate dehydratase; Hap43p-repressed gene; expression downregulated in an ssr1 null mutant	874	935	867	697	842	708	463	335	498	381	558	828	34.5432	33.288	31.6979	35.711	32.0556	35.56	24.7415	22.391	27.026	27.3643	31.173	31.5683
orf19.2340	CDC48	Putative microsomal ATPase; plasma membrane-localized; regulated by Gcn2 and Gcn4; induced by amino acid starvation (3-AT); macrophage/pseudohyphal-repressed; protein levels decrease in stationary phase yeast; Spider biofilm repressed	10600	10833	9965	9750	15320	8900	17070	12364	11265	7031	5999	11013	151.996	139.926	132.179	181.238	211.605	162.178	330.943	299.821	221.798	183.211	121.59	152.335
orf19.2341	HNT1	Protein with similarity to protein kinase C inhibitor-I; protein level decreases in stationary phase cultures	999	1032	866	1007	1434	931	1706	1384	1227	930	966	1366	63.2375	58.8455	50.7092	82.6335	87.4377	74.8921	146.01	148.157	106.648	106.979	86.4329	83.4121
orf19.2342	SFT2	Putative membrane protein; transcript regulated by Mig1; Spider biofilm induced	456	488	405	444	541	393	435	307	369	473	447	639	24.995	24.0953	20.5354	31.5492	28.5644	27.3752	32.2382	28.4579	27.7725	47.1147	34.6329	33.7877
orf19.2343	VPS23	ESCRT I protein sorting complex protein; involved in proteolytic activation of Rim101, which regulates pH response; ortholog of S. cerevisiae Stp22/Vps23	3025	3238	3257	2314	2756	2293	1320	1005	1443	1544	1572	2670	74.4797	71.8147	74.1805	73.8573	65.363	71.7453	43.942	41.8461	48.7843	69.0824	54.7089	63.4152
orf19.2343.1		Putative vacuolar H+ ATPase subunit e of the V-ATPase V0 subcomplex; added to Assembly 21 based on comparative genome analysis	502	485	412	395	586	402	583	528	450	355	365	638	48.1705	41.9221	36.5708	49.1351	54.1646	49.0208	75.6379	85.6817	59.2913	61.9032	49.5066	59.0565
orf19.2344	ASR1	Heat shock protein; transcript regulated by cAMP, osmotic stress, ciclopirox olamine, ketoconazole; repressed by Cyr1, Ras1; colony morphology-related regulated by Ssn6; stationary phase enriched; Hap43-induced; Spider biofilm induced	1709	1739	1477	6114	7136	3541	2556	1359	1753	4526	1306	3947	51.1611	46.8945	40.9014	237.269	205.775	134.71	103.455	68.8009	72.0578	246.218	55.263	113.982
orf19.2346		Putative protein of unknown function, transcription is positively regulated by Tbf1p	2147	2289	2314	2092	2709	2103	2047	1250	1729	1669	1630	2549	43.6818	41.9506	43.5504	55.1757	53.0906	54.3732	56.3093	43.0086	48.3019	61.7067	46.8758	50.0274
orf19.2347	MNN2	Alpha-1,2-mannosyltransferase; similar to S. cerevisiae Mnn2; role in cell wall integrity, temperature sensitivity; iron utilization in low iron; Tn mutation affects filamentous growth; filament induced; increased chitin exposes beta-glucan	2265	2509	2431	1700	2056	1681	1682	1386	1539	1354	1940	2530	43.0059	42.9126	42.6978	41.8434	37.6031	40.5607	43.1797	44.5041	40.1236	46.7182	52.0661	46.3394
orf19.2350		Protein similar to S. cerevisiae Yor378w; MFS family transporter; transposon mutation affects filamentous growth; null mutants are viable; fungal-specific (no human or murine homolog)	1170	1366	1368	1026	1172	1139	488	374	666	612	708	1328	25.8404	27.1762	27.9485	29.375	24.9334	31.9679	14.5723	13.9689	20.1971	24.5625	22.1024	28.2931
orf19.2351	NIT3	Putative nitrilase; regulated by Gcn2p and Gcn4p; protein present in exponential and stationary growth phase yeast cultures	1057	1295	1089	987	1353	984	1395	958	1005	599	451	1072	42.4601	46.8598	40.4663	51.3974	52.3533	50.2318	75.766	65.0801	55.4336	43.7261	25.608	41.5404
orf19.2352		Ortholog(s) have mitochondrion localization	1212	1409	1297	956	1237	935	822	640	764	791	915	1234	47.0492	49.2703	46.5746	48.1089	46.2551	46.1252	43.1435	42.0152	40.7234	55.7999	50.2069	46.2098
orf19.2356	CRZ2	C2H2 transcription factor; crz1 not crz2 null mutation suppresses fluconazole resistance of homozygous cka2 null; Rim101-repressed at pH 8; required for yeast cell adherence to silicone substrate; Spider biofilm induced	1246	1440	1507	1127	1370	1289	531	334	879	532	1065	1315	28.9185	30.1054	32.3542	33.9077	30.628	38.0178	16.6627	13.1093	28.0122	22.4376	34.9381	29.441
orf19.236	RPL9B	Ribosomal protein L9; repressed upon phagocytosis by murine macrophages; repressed by nitric oxide; protein levels decrease in stationary phase; Hap43-induced; Spider biofilm repressed	19828	19840	19245	10458	13468	9207	13588	11522	11402	11519	16203	19674	854.203	769.925	766.938	584.048	558.889	504.055	791.465	839.434	674.473	901.788	986.667	817.607
orf19.2360	URA2	Putative bifunctional carbamoylphosphate synthetase-aspartate transcarbamylase; flucytosine induced; macrophage/pseudohyphal-induced; 5'-UTR intron; flow model biofilm repressed	15997	17740	18156	9860	12147	11451	11284	8548	12948	6995	14248	16581	87.8201	87.727	92.201	70.1698	64.234	79.887	83.7553	79.359	97.6021	69.7832	110.561	87.8083
orf19.2361	SPT10	Ortholog(s) have histone acetyltransferase activity, sequence-specific DNA binding activity	960	969	1064	561	878	671	759	541	560	415	592	743	24.8363	22.582	25.4634	18.8146	21.8801	22.0605	26.5492	23.6695	19.8932	19.5106	21.6486	18.5427
orf19.2362		Putative 90S preribosome component; Hap43p-induced gene; possibly an essential gene, disruptants not obtained by UAU1 method	2380	2963	2690	1708	2304	1831	1470	1166	1558	1309	1982	2331	93.5001	104.855	97.7569	86.9843	87.1883	91.4115	78.0812	77.4658	84.0434	93.4507	110.061	88.3379
orf19.2363		Ortholog(s) have thiosulfate sulfurtransferase activity and mitochondrion localization	1526	1713	1672	1000	1448	1109	1692	1408	1251	818	1534	1499	65.5253	66.2577	66.4126	55.6637	59.8913	60.515	98.231	102.243	73.7586	63.8286	93.105	62.0906
orf19.2364	MIS11	Predicted mitochondrial C1-tetrahydrofolate synthase precursor; putative protein of glycine catabolism; repressed by Efg1; fluconazole-induced; stationary phase enriched protein; rat catheter and Spider biofilm repressed	10480	10448	9807	9218	10996	8568	11696	8506	8444	7358	8721	13374	135.075	121.303	116.926	154.017	136.518	140.336	203.819	185.402	149.439	172.338	158.881	166.282
orf19.2365	POL2	DNA polymerase epsilon; transcript induced by interaction with macrophage; transcript is regulated by Tup1; periodic mRNA expression, peak at cell-cycle G1/S phase	5839	6894	6815	5214	6087	5311	3287	2805	3898	2898	3437	6297	33.7845	35.9314	36.4758	39.1082	33.9252	39.051	25.7142	27.4466	30.9686	30.4709	28.1094	35.1465
orf19.2366		Has domain(s) with predicted DNA binding activity and role in DNA integration	4685	5753	5987	4247	5076	4742	1957	1445	2898	2358	2868	5052	70.8008	78.3154	83.6947	83.201	73.8909	91.0684	39.9865	36.9295	60.1351	64.756	61.2634	73.6481
orf19.2367		Putative protein of unknown function; Hap43-induced; repressed by Rim101; Spider biofilm induced	834	973	989	684	871	735	428	316	444	385	453	901	29.3031	30.7953	32.1443	31.1545	29.4786	32.818	20.3322	18.7763	21.4206	24.5819	22.4977	30.5381
orf19.2368		Predicted component of U5 snRNP; Spider biofilm induced	3852	4852	4604	3008	4223	3034	1931	1454	2117	1922	2420	3685	114.01	129.361	126.053	115.412	120.398	114.117	77.274	72.7777	86.0358	103.376	101.243	105.212
orf19.2369		Ortholog(s) have ATP binding, DNA replication origin binding activity	891	981	975	605	820	599	560	462	546	384	435	707	30.2759	30.027	30.6467	26.6497	26.8394	25.8656	25.7277	26.5483	25.4749	23.7114	20.893	23.1744
orf19.2369.1	ATX1	Putative cytosolic copper metallochaperone; flucytosine induced; Ssr1-repressed; rat catheter biofilm induced	571	598	545	539	754	532	460	374	418	437	422	713	51.3985	48.4886	45.3806	62.8957	65.3772	60.8559	55.9842	56.9328	51.6644	71.4831	53.6933	61.9118
orf19.2370	DSL1	Protein similar to S. cerevisiae Dsl1p, which is a member of the t-SNARE complex of the endoplasmic reticulum	1350	1528	1506	1066	1537	1165	760	536	804	632	663	1287	25.0509	25.541	25.8509	25.6428	27.4729	27.4722	19.0677	16.8202	20.4855	21.3115	17.3899	23.0377
orf19.2371		Putative Gag protein of retrotransposon Tca2; separated by a stop codon from Pol protein orf19.2372; likely translated as single polyprotein that includes Gag, reverse transcriptase, protease, and integrase; rat catheter biofilm repressed	1868	2337	2176	1120	1875	1203	1825	1510	1338	765	1334	1503	76.928	86.6944	82.8947	59.7921	74.3789	62.958	101.617	105.163	75.6597	57.2502	77.6527	59.7085
orf19.2372		Pol protein of retrotransposon Tca2; separated by a stop codon from Gag protein orf19.2371; likely translated as single polyprotein with Gag, reverse transcriptase, protease, and integrase; rat catheter biofilm repressed	10315	9727	9978	7966	9297	8229	4682	3427	5347	2534	2935	6175	86.1335	73.1655	77.0737	86.2305	74.7801	87.3227	52.8601	48.3942	61.3076	38.4518	34.6421	49.7404
orf19.2376		Has domain(s) with predicted catalytic activity, nucleic acid binding, zinc ion binding activity	217	252	265	172	239	140	185	109	151	89	123	160	8.0725	8.44448	9.11914	8.29458	8.5642	6.61841	9.30494	6.85727	7.71305	6.01653	6.46765	5.74166
orf19.2378		Ortholog(s) have role in vacuolar proton-transporting V-type ATPase complex assembly and integral to endoplasmic reticulum membrane localization	495	547	540	282	390	275	446	319	343	227	328	410	45.1791	44.9722	45.5917	33.3656	34.2876	31.8964	55.0378	49.2379	42.986	37.6501	42.3155	36.0982
orf19.2379	NOT4	Putative E3 ubiquitin-protein ligase; required for maintenance, but not induction, of hyphal development; homozygous null mutant is avirulent in mouse systemic infection despite persistence in host; repressed in rat oral candidiasis	2906	3346	3130	2211	3055	2268	2680	2072	2297	1533	1946	3028	61.6488	63.941	61.4233	60.8045	62.4282	61.1433	76.8701	74.3353	66.91	59.0988	58.3532	61.9661
orf19.238	CCP1	Cytochrome-c peroxidase N terminus; Rim101, alkaline pH repressed; induced in low iron or by macrophage interaction; oxygen-induced activity; regulated by Sef1, Sfu1, and Hap43; Spider biofilm induced; rat catheter biofilm repressed	3557	3814	3523	4234	6114	3528	6009	6326	5471	2549	3029	4394	106.891	103.243	97.9332	164.94	176.98	134.73	244.148	321.487	225.749	139.199	128.662	127.376
orf19.2381		Protein of unknown function; possibly an essential gene, disruptants not obtained by UAU1 method	1036	1210	1080	748	969	782	624	417	595	481	463	977	40.6594	42.777	39.2089	38.0557	36.6324	39.0018	33.1115	27.6766	32.0641	34.3047	25.6847	36.9883
orf19.2382		Protein similar to isoleucyl-tRNA synthetase; isoleucyl-tRNA synthetase is the target of drugs including the cyclic beta-amino acid icofungipen/PLD-118/BAY-10-8888 and mupirocin	2608	3211	3371	2080	2685	2174	1622	1526	1635	1167	1534	2376	33.559	37.2191	40.1254	34.6962	33.2802	35.5498	28.2192	33.2072	28.8881	27.2885	27.901	29.4929
orf19.2383	YKU80	Yku70p-Yku80p Ku complex subunit involved in nonhomologous end joining during double-strand break repair repair; Hap43-repressed gene; flow model biofilm induced	1320	1505	1570	1105	1419	1200	815	573	805	673	744	1310	27.6001	28.3464	30.3666	29.9513	28.5798	31.8856	23.0403	20.2613	23.1118	25.5717	21.9888	26.4227
orf19.2384	MTG1	Putative mitochondrial GTPase; likely essential for respiratory competence and in large ribosomal subunit assembly; mitochondrial translation; Spider biofilm induced	712	874	874	539	659	589	615	596	686	372	812	685	26.1398	28.9041	29.6821	25.6525	23.305	27.4799	30.5275	37.0038	34.5818	24.8184	42.1378	24.2596
orf19.2385	KTI12	Protein similar to S. cerevisiae Kti12p, which associates with Elongator complex; has a role in resistance to killer toxin; predicted Kex2p substrate; Hap43p-induced gene	1178	1338	1427	704	870	784	856	782	948	543	1243	1094	49.9269	51.0823	55.9466	38.6794	35.5181	42.2263	49.0521	56.0497	55.1695	41.8213	74.4653	44.7277
orf19.2386		Ortholog(s) have role in endonucleolytic cleavage in 5'-ETS of tricistronic rRNA transcript (SSU-rRNA, 5.8S rRNA and LSU-rRNA), more	1262	1491	1380	630	933	661	1349	1107	1188	750	2157	1427	62.7745	66.8076	63.4984	40.6239	44.7039	41.7833	90.7255	93.121	81.1411	67.7942	151.659	68.4727
orf19.2387		Putative tRNA-Pro synthetase; genes encoding ribosomal subunits, translation factors, and tRNA synthetases are downregulated upon phagocytosis by murine macrophage	2472	2796	2869	1975	2669	2150	2096	1843	2035	1298	1972	2633	52.3569	53.3441	56.2103	54.2263	54.4521	57.8683	60.022	66.0126	59.1821	49.9583	59.0371	53.7955
orf19.2389		Ortholog(s) have DNA replication origin binding, single-stranded DNA binding activity	1069	1319	1223	950	1155	950	704	508	690	572	622	1178	38.1751	42.4299	40.4007	43.9789	39.7306	43.1126	33.9914	30.6791	33.834	37.1199	31.3969	40.5805
orf19.239		Putative ATP-dependent helicase; induced by nitric oxide	5511	6308	6203	3959	5125	4093	3099	2596	3228	2118	3266	4450	48.9006	50.4196	50.915	45.5394	43.8044	46.1533	37.1791	38.9552	39.3295	34.1521	40.9631	38.0902
orf19.2391		Putative protein of unknown function; Hap43p-repressed gene; S. cerevisiae ortholog YKR023W localizes to mitochondria	1942	2199	2524	1654	1946	1786	1198	820	1169	916	1103	1892	65.5345	66.8452	78.7898	72.3559	63.2564	76.5913	54.6602	46.7963	54.1672	56.1725	52.6126	61.5902
orf19.2392		Protein of unknown function; mutants are viable	8	22	19	8	16	12	26	19	15	17	51	25	78.493	194.441	172.446	101.753	151.217	149.623	344.912	315.261	202.084	303.108	707.3	236.619
orf19.2393		Putative transcription factor with zinc finger DNA-binding motif	1099	1232	1167	861	1156	857	1146	818	978	900	1325	1319	50.4466	50.9412	49.5525	51.2337	51.1132	49.9911	71.1235	63.4986	61.6417	75.0732	85.9693	58.4049
orf19.2394		Ortholog(s) have cytoplasm, nucleus localization	1483	1632	1570	1108	1360	1030	514	359	596	533	540	983	53.6429	53.176	52.5328	51.9551	47.386	47.3462	25.1378	21.9605	29.6018	35.0353	27.6095	34.3
orf19.2395	IME2	Putative serine/threonine protein kinase; mutation confers hypersensitivity to amphotericin B	590	673	698	488	494	591	244	181	309	205	244	461	14.8242	15.2321	16.2231	15.8949	11.956	18.8705	8.28902	7.69086	10.6605	9.36011	8.66568	11.1735
orf19.2396	IFR2	Zinc-binding dehydrogenase; induced by benomyl, ciclopirox olamine, alpha pheromone, Hap43; regulated by oxidative stress via Cap1, osmotic stress via Hog1; protein present in exponential and stationary phase; rat catheter biofilm repressed	2220	2561	2542	1842	2543	1940	1846	1551	1710	1712	1091	2358	68.4962	71.1783	72.5519	73.6751	75.5789	76.0663	77.0086	80.9286	72.4454	95.9898	47.5808	70.1822
orf19.2397		Predicted membrane transporter, member of the anion:cation symporter (ACS) family, major facilitator superfamily (MFS); amphotericin B, caspofungin repressed; Hap43p-repressed	1831	2154	2183	1245	1569	1394	773	565	908	705	842	1482	60.8986	64.534	67.1633	53.6792	50.2669	58.9194	34.761	31.7793	41.4673	42.6104	39.5844	47.5485
orf19.2397.3		Putative aminotransferase; Hap43-repressed; homozygous Tn insertion decreases colony wrinkling in filament-inducing conditions, does not block true hypha formation in liquid media; rat catheter and Spider biofilm induced	1810	1996	1830	1518	2215	1475	1245	835	1164	1024	1299	1911	53.3705	53.0161	49.9153	58.0246	62.9125	55.2703	49.6347	41.6376	47.1277	54.8694	54.1408	54.3567
orf19.2398		Protein of unknown function; Hap43-repressed; transcript increased in azole-resistant strain overexpressing CDR1 and CDR2; possibly regulated by Tac1; induced by Mnl1 in weak acid stress; flow model biofilm induced; Spider biofilm induced	938	1042	1066	650	981	713	757	607	626	539	1371	1047	28.1662	28.1849	29.6103	25.3021	28.3749	27.2077	30.7337	30.8241	25.8107	29.4118	58.191	30.3278
orf19.2399		Putative transcription factor with zinc finger DNA-binding motif; similar to bacterial DnaJ; induced in low iron	2000	2460	2416	1652	2067	1857	999	764	1183	910	1091	1905	43.5346	48.2352	48.6476	46.6158	43.3397	51.3682	29.4011	28.1239	35.3582	35.996	33.5678	40.0009
orf19.24	RTA2	Flippase; sphingolipid long chain base release; mediates calcineurin-dependent resistance to azoles; stress-associate; Plc1, Ca2+, calcineurin-regulated; ketoconazole, caspofungin induced; Spider biofilm induced; flow biofilm repressed	1885	2436	2074	2190	2815	2298	1242	861	1183	1311	2739	2065	44.4856	51.7857	45.2769	66.9993	63.9922	68.9185	39.63	34.3628	38.3349	56.2236	91.3679	47.0108
orf19.240	PAM17	Predicted component of the presequence translocase-associated import motor (PAM complex) involved in protein import into mitochondrial matrix	1742	1965	1935	1256	1691	1346	1197	1075	1232	918	1580	1684	79.1289	80.4033	81.307	73.9596	73.9897	77.6979	73.5148	82.5794	76.842	75.777	101.447	73.7902
orf19.2400		Ortholog(s) have role in mRNA splicing, via spliceosome, maturation of SSU-rRNA, positive regulation of ATPase activity, positive regulation of helicase activity	3850	4947	4401	3859	4804	3409	2506	1766	2426	2250	2712	3944	68.9635	79.8224	72.9238	89.6088	82.8899	77.6001	60.6922	53.4965	59.6692	73.24	68.6659	68.1498
orf19.2401		Ortholog(s) have cysteine-type endopeptidase activity	1362	1584	1624	1287	1584	1341	815	571	904	662	801	1431	37.8836	39.6874	41.7849	46.4055	42.4394	47.4001	30.6496	26.8588	34.5257	33.461	31.4919	38.3957
orf19.2402	SSU72	Ortholog(s) have CTD phosphatase activity, protein tyrosine phosphatase activity	1008	1164	1143	819	1106	877	728	585	692	683	835	1111	48.6001	50.5538	50.9779	51.1891	51.3655	53.7345	47.4571	47.6989	45.8124	59.8418	56.9057	51.6726
orf19.2404		Ortholog(s) have ribonuclease MRP activity, ribonuclease P activity, role in intronic box C/D snoRNA processing, mRNA cleavage, rRNA processing, tRNA processing and nucleolar ribonuclease P complex localization	1771	2105	2109	1074	1570	1141	1478	1310	1380	907	1612	1633	28.5678	30.5869	31.4699	22.4585	24.3949	23.3895	32.2349	35.736	30.566	26.5873	36.755	25.4106
orf19.2406		Ortholog(s) have role in microautophagy, positive regulation of transcription from RNA polymerase II promoter and EGO complex, cytosol, fungal-type vacuole membrane, late endosome membrane, nuclear chromatin localization	1200	1288	1237	716	1093	774	846	747	790	488	755	956	36.3955	35.189	34.7053	28.1512	31.9321	29.8321	34.6921	38.3145	32.8999	26.8964	32.3673	27.9701
orf19.2407	DPS1-1	Putative tRNA-Asp synthetase; genes encoding ribosomal subunits, translation factors, tRNA synthetases are downregulated upon phagocytosis by murine macrophage; protein enriched in stationary phase yeast cultures	6784	7429	7444	4230	6076	4249	6594	6033	5929	2739	4110	5198	142.76	140.824	144.907	115.393	123.163	113.628	187.614	214.7	171.318	104.742	122.252	105.518
orf19.2408		Ortholog(s) have tRNA methyltransferase activity, role in tRNA methylation, wybutosine biosynthetic process and cytosol, nucleus localization	1792	2191	2212	1530	1950	1739	916	640	1060	831	1047	1781	75.7863	83.4679	86.5362	83.8807	79.4379	93.4608	52.3772	45.773	61.5545	63.8648	62.5882	72.6585
orf19.2410	SYS3	Protein similar to S. cerevisiae Sys3p; putative role in endosome-Golgi vesicle docking; upregulated in biofilm; induced upon adherence to polystyrene	5340	6561	6658	4734	6428	5294	3420	2791	3845	3179	4173	6453	73.176	80.9883	84.3978	84.0957	84.8485	92.1911	63.3647	64.6791	72.3477	79.1636	80.8294	85.3019
orf19.2411	SYN8	Putative endosomal SNARE; role in protein transport; rat catheter and Spider biofilm induced	735	805	790	603	796	678	507	347	479	460	583	897	33.3868	32.9388	33.1951	35.5077	34.829	39.1376	31.1379	26.6559	29.8761	37.971	37.4325	39.3051
orf19.2412		Ortholog(s) have role in late endosome to vacuole transport via multivesicular body sorting pathway and Golgi apparatus, Vps55/Vps68 complex, fungal-type vacuole membrane, late endosome localization	692	752	690	559	821	641	543	403	527	453	462	774	32.9995	32.303	30.4376	34.5565	37.7124	38.8451	35.0102	32.4999	34.5074	39.2561	31.1412	35.605
orf19.2414		Ortholog of S. cerevisiae Mpm1; a mitochondrial intermembrane space protein of unknown function; Hap43-repressed; Spider biofilm induced	886	1061	990	989	1289	1075	1209	1024	896	647	745	1098	31.9306	34.4439	33.0041	46.2048	44.7472	49.2332	58.9105	62.4093	44.3386	42.3726	37.9509	38.172
orf19.2415		Ortholog(s) have role in mitochondrial translation and mitochondrion localization	1807	2118	2134	1355	1652	1567	1104	964	1224	699	903	1576	43.8851	46.335	47.9417	42.6596	38.6465	48.3621	36.2512	39.5925	40.8171	30.8492	30.9985	36.922
orf19.2416.1	MLC1	Microtubule-dependent localized protein; at Spitzenkorper and cytokinetic ring in hyphae; cell-cycle dependent localization to tip polarisome, bud neck in yeast and pseudohyphae; sumoylation target; rat catheter, Spider biofilm repressed	3239	3608	3600	2244	3394	2202	2731	2154	2429	1423	1274	2640	219.171	219.919	225.338	196.84	221.22	189.351	249.855	246.488	225.684	174.979	121.853	172.324
orf19.2417	SMC5	Protein similar to S. cerevisiae Smc5p, which is involved in DNA repair; transposon mutation affects filamentous growth	2588	3150	3105	2265	2625	2332	1179	1076	1417	1140	1285	2893	30.2922	33.2125	33.6193	34.3679	29.5963	34.6875	18.6584	21.2988	22.7739	24.2482	21.26	32.6652
orf19.2418		Ortholog of C. parapsilosis CDC317 : CPAR2_802530, Candida tenuis NRRL Y-1498 : CANTEDRAFT_109615, Debaryomyces hansenii CBS767 : DEHA2A12650g and Candida dubliniensis CD36 : CD36_28190	204	277	220	187	247	193	172	155	178	127	188	271	16.0769	19.6642	16.0381	19.1043	18.7503	19.3288	18.3271	20.6576	19.2616	18.1879	20.9422	20.602
orf19.2419		Ortholog of S. cerevisiae Dom34; a protein that facilitates ribosomal subunit dissociation when translation is stalled; peloto ortholog; Hap43-repressed gene	1192	1284	1377	948	1336	998	1172	853	958	739	968	1345	37.5155	36.4019	40.0893	38.6777	40.5024	39.9155	49.8719	45.4004	41.4	42.2655	43.0628	40.8344
orf19.242	SAP8	Secreted aspartyl protease; regulated by growth phase, temperature, white-opaque switch; highly expressed in opaque cells and upon deep epidermal invasion; greater expression in vaginal than oral infection; prominent role in biofilms	951	1243	1178	904	997	935	495	323	566	449	575	934	25.3384	29.8328	29.0337	31.2237	25.5878	31.6582	17.8319	14.5538	20.7069	21.7396	21.655	24.0057
orf19.242.2		Ortholog(s) have endoplasmic reticulum localization	1156	1210	1218	905	1197	837	744	585	666	525	505	1035	76.5075	72.1366	74.5681	77.6448	76.3099	70.3961	66.5752	65.4754	60.5231	63.1412	47.2422	66.0779
orf19.2422	ARC1	Putative G4 nucleic acid binding protein; macrophage/pseudohyphal-repressed; protein enriched in stationary phase yeast-form cultures; Spider biofilm repressed	5648	6076	5655	3498	4544	3240	4192	3343	3592	2477	3583	4666	177.901	172.395	164.769	142.83	137.867	129.69	178.524	178.072	155.353	141.78	159.523	141.774
orf19.2423	ZCF11	Zn(II)2Cys6 transcription factor; required for wild-type filamentous growth; mRNA binds She3	1998	2470	2142	1549	2072	1549	1207	903	1185	1034	1537	1968	41.0117	45.6703	40.6717	41.2175	40.9678	40.4056	33.4976	31.3456	33.3989	38.5692	44.5943	38.9679
orf19.2425	HGT18	Putative glucose transporter of the major facilitator superfamily; the C. albicans glucose transporter family comprises 20 members; 12 probable membrane-spanning segments; expressed in rich medium with 2% glucose	857	921	917	1046	1380	1058	888	745	696	547	484	1076	20.0204	19.381	19.8162	31.6768	31.0535	31.409	28.0478	29.4323	22.3255	23.2213	15.982	24.2479
orf19.2426		Predicted HD domain metal dependent phosphohydrolase; Spider biofilm repressed	5344	6123	6323	4251	5568	4921	2655	2040	3082	3508	4081	6845	207.862	214.535	227.506	214.347	208.617	243.243	139.626	134.189	164.605	247.957	224.372	256.834
orf19.2429		Protein of unknown function; induced by alpha pheromone in SpiderM medium	1471	2035	1952	1233	1599	1329	640	430	840	578	697	1241	42.6063	53.0946	52.2999	46.2959	44.6119	48.9174	25.0631	21.0623	33.4073	30.4226	28.5356	34.6739
orf19.243	OXR1	Ortholog(s) have role in cellular response to oxidative stress and cytosol, mitochondrion, nucleus localization	1185	1391	1384	1111	1467	1243	976	709	905	900	934	1525	39.6818	41.9589	42.8715	48.2286	47.3199	52.8958	44.1893	40.151	41.6124	54.7675	44.2092	49.2621
orf19.2430		Ortholog of Candida albicans WO-1 : CAWG_00792	636	748	803	574	647	582	233	176	338	297	336	553	34.4286	36.4744	40.2104	40.2803	33.7371	40.0371	17.0535	16.1121	25.1235	29.2164	25.7096	28.8774
orf19.2431		Dubious open reading frame, only conserved in Candida dubliniensis; induced by alpha pheromone in SpiderM medium; mRNA binds She3; Spider biofilm induced; flow model biofilm repressed	404	417	498	280	364	413	148	141	250	262	221	565	46.4973	43.2321	53.0195	41.7755	40.3542	60.4051	23.0304	27.4437	39.5082	54.7968	35.9527	62.7284
orf19.2432	HAC1	bZIP transcription factor; role in unfolded protein response and control of morphology; transcript undergoes atypical splicing at C terminus under ER stress; induced during mating and by caspofungin; mRNA binds She3; Spider biofilm induced	3284	3764	3664	2333	3174	2599	2735	2909	2778	2118	2707	4579	71.4047	73.722	73.6951	65.7591	66.4769	71.8136	80.4034	106.966	82.9386	83.6868	83.1964	96.0426
orf19.2433		Ortholog of C. parapsilosis CDC317 : CPAR2_103730, Candida dubliniensis CD36 : CD36_05790, Pichia stipitis Pignal : PICST_28344 and Candida tropicalis MYA-3404 : CTRG_04275	1345	1463	2317	1259	1481	1845	826	524	1547	588	628	1684	75.6254	74.0993	120.512	91.7675	80.2123	131.831	62.7941	49.8257	119.436	60.08	49.9112	91.3391
orf19.2434	NPL4	Putative ubiquitin-binding protein; regulated by Gcn2p and Gcn4p	8749	10102	11680	8098	10386	9775	3244	2227	3942	1486	1497	3825	174.121	181.103	215.029	208.924	199.105	247.222	87.2908	74.9533	107.724	53.7428	42.1123	73.4336
orf19.2435	MSI3	Essential HSP70 family protein; required for fluconazole resistance and calcineurin-dependent transcription; interacts with Cgr1; transcript regulated by iron; rat catheter biofilm induced; farnesol repressed in biofilm; sumoylation target	12295	13044	11507	5491	8068	4771	10330	9086	8252	5585	9082	9200	213.89	204.407	185.176	123.831	135.197	105.475	242.972	267.307	197.116	176.56	223.324	154.39
orf19.2436		Predicted protein serine/threonine kinase; Spider biofilm induced	3411	4105	4131	2720	3415	3009	1921	1573	2097	1509	2747	3265	45.956	49.8193	51.4844	47.5058	44.3192	51.5181	34.993	35.8398	38.7936	36.9451	52.3133	42.4339
orf19.2437	ARC35	Putative ARP2/3 complex subunit; shows colony morphology-related gene regulation by Ssn6p; mutation confers hypersensitivity to cytochalasin D	1094	1119	936	1074	1726	920	1645	1283	1130	869	669	1156	36.2326	33.3839	28.676	46.111	55.0635	38.7211	73.6617	71.8597	51.388	52.301	31.3185	36.9326
orf19.2438		Ortholog(s) have mitochondrion, ribosome localization	620	619	688	484	613	558	801	754	674	406	712	791	40.42	36.3512	41.4909	40.9041	38.4951	46.2291	70.6042	83.1289	60.3344	48.0992	65.6111	49.7451
orf19.2439		Fatty acid biosynthetic protein; shows colony morphology-related gene regulation by Ssn6p; protein newly produced during adaptation to the serum	2109	2087	1923	1531	2026	1479	1415	1215	1261	1347	1527	2245	117.572	104.803	99.167	110.642	108.795	104.779	106.654	114.546	96.5259	136.459	120.326	120.73
orf19.2439.1		Ortholog(s) have ubiquinol-cytochrome-c reductase activity, role in aerobic respiration, mitochondrial electron transport, ubiquinol to cytochrome c and mitochondrial respiratory chain complex III localization	1664	1944	1482	1293	1795	1064	1065	781	1039	1060	976	1521	163.265	171.815	134.508	164.459	169.647	132.666	141.281	129.589	139.977	188.997	135.358	143.959
orf19.244	DCG1	Protein of unknown function; ortholog of S. cerevisiae Dcg1; transcript regulated by Nrg1 and Mig1	720	845	686	638	739	571	380	320	396	310	341	586	33.8819	35.8192	29.862	38.92	33.4981	34.1466	24.1775	25.466	25.5877	26.5096	22.682	26.6012
orf19.2440		S. cerevisiae ortholog Rtt101 is a cullin subunit of E3 ubiquitin ligase complex with a role in anaphase progression; induced by alpha pheromone in SpiderM medium	1269	1347	1370	1095	1457	1179	850	611	763	648	747	1205	18.8722	18.0448	18.847	21.1102	20.8719	22.2819	17.0913	15.3666	15.5807	17.5123	15.7027	17.2869
orf19.2442		Ortholog of S. cerevisiae Shg1; a COMPASS (Set1C) complex subunit that methylates histone H3 on lysine 4 and is required in transcriptional silencing near telomeres; repressed in an azole-resistant strain overexpressing MDR1	742	888	934	577	794	631	382	289	422	336	417	710	35.6874	38.4723	41.5544	35.9753	36.7851	38.5671	24.8409	23.5063	27.8692	29.3669	28.3491	32.9411
orf19.2443	RGD1	GTPase activator protein; transcript induced in low iron; alkaline upregulated; localized to the bud emergence area in G1 phase and in the bud tip during S and G2 phases	2018	2246	2117	1791	2416	1867	1479	1301	1495	1322	1614	2393	33.8314	33.9182	32.8307	38.9236	39.0155	39.776	33.5244	36.8853	34.4145	40.2753	38.2469	38.7001
orf19.2444	CHS7	Protein required for wild-type chitin synthase III activity; similar to (but not functional homolog of) S. cerevisiae Chs7p, which effects ER export of Chs3p; induced cyr1 mutant hyphae and ras1 yeast-form cells; Spider biofilm induced	1753	1830	1598	1460	2093	1349	1929	1578	1583	1312	2020	2185	66.4084	62.4477	55.9986	71.6987	76.3749	64.9427	98.8023	101.094	82.3423	90.3197	108.165	79.8476
orf19.2445		Putative dicarboxylic amino acid permease; fungal-specific (no human or murine homolog); induced by alpha pheromone in SpiderM medium	1634	2037	1935	1506	1877	1406	807	553	841	785	980	1440	38.9604	43.7508	42.6787	46.5493	43.1098	42.6023	26.0159	22.2983	27.5339	34.0132	33.0286	33.121
orf19.2446		Ortholog(s) have cell division site, cell tip, cytoplasm, nucleus localization	1040	1179	1198	1033	1409	964	952	680	765	617	530	1073	35.9615	36.7234	38.3196	46.3045	46.9306	42.3603	44.5077	39.764	36.3218	38.7702	25.9044	35.791
orf19.2447		Putative Type II phosphatidylinositol 4-kinase; Ssr1-repressed; flow model biofilm repressed	2464	2831	2771	1975	2780	2218	1610	1322	1649	1529	1737	3036	44.0562	45.5964	45.8313	45.7774	47.8797	50.397	38.9212	39.9737	40.4844	49.68	43.8994	52.3646
orf19.2449		Putative adhesin-like protein; macrophage-induced gene	1578	1840	1579	1375	1616	1432	860	556	1126	540	675	1289	34.9497	36.7096	32.3503	39.4782	34.4762	40.3048	25.7531	20.8252	34.2434	21.7339	21.1317	27.5397
orf19.245	DDC1	Putative DNA damage checkpoint protein; transcript induced during filamentous growth; regulated by Nrg1, Tup1	1188	1349	1399	1145	1423	1220	662	484	756	695	822	1576	24.2333	24.7875	26.3981	30.2774	27.9602	31.6252	18.2578	16.6962	21.1748	25.7625	23.7007	31.0114
orf19.2451	PGA45	Putative GPI-anchored cell wall protein; repressed in core caspofungin response; Hog1-induced; regulated by Ssn6; Mob2-dependent hyphal regulation; flow model biofilm induced	7861	8134	8833	4014	7448	4485	8458	7340	6577	3713	4196	6896	168.958	157.481	175.618	111.839	154.198	122.501	245.788	266.792	194.101	145.022	127.476	142.977
orf19.2452		Protein of unknown function; induced in high iron; repressed in core caspofungin response; ketoconazole-repressed; colony morphology-related gene regulation by Ssn6; possibly subject to Kex2 processing	4888	5005	5443	2481	3921	2619	2950	2843	2582	2149	3488	4032	125.795	116.027	129.577	82.7704	97.2004	85.6532	102.647	123.733	91.2406	100.502	126.882	100.097
orf19.2454	PHO87	Putative phosphate permease; transcript repressed by Rim101 at pH 8; regulated by white-opaque switch; caspofungin repressed; virulence-group-correlated expression; flow model biofilm induced	2250	2538	2723	1866	2237	2239	1063	872	1445	1406	3309	2789	26.3281	26.7518	29.4744	28.3052	25.2141	33.2942	16.8176	17.2556	23.217	29.8972	54.7303	31.4815
orf19.2455		Ortholog(s) have gamma-glutamyltransferase activity, omega peptidase activity, role in glutathione catabolic process and cytoplasm, nucleus localization	4676	4997	5067	3649	4647	3824	3057	2156	2993	1864	2430	4365	48.1544	46.3549	48.2695	48.7139	46.0972	50.0446	42.5648	37.548	42.3223	34.8831	35.3721	43.3626
orf19.2457		Protein of unknown function; induced during chlamydospore formation in both C. albicans and C. dubliniensis; Spider biofilm induced	4164	4477	4455	3062	4010	3169	2510	2363	2767	1887	2352	3568	71.115	68.8751	70.3815	67.7912	65.9683	68.7781	57.9586	68.2482	64.8875	58.5639	56.7781	58.7821
orf19.2458	SIP5	Protein of unknown function; flow model, rat catheter and Spider biofilm induced	2808	3318	3542	3312	3882	3680	2526	2220	2812	2614	4442	4453	64.7878	68.96	75.597	99.0614	86.2765	107.9	78.7995	86.6215	89.0867	109.6	144.867	99.1103
orf19.2459		Protein of unknown function; mRNA binds to She3; Hap43 repressed gene; Spider biofilm induced	2804	3110	3346	2418	3116	2472	1523	1250	1665	1748	3018	3136	32.3383	32.309	35.6964	36.1504	34.616	36.2297	23.7483	24.3795	26.3666	36.6343	49.1984	34.8887
orf19.246		Predicted metalloendopeptidase; Spider biofilm induced	3099	3676	3593	2699	3205	3014	1243	848	1515	1471	1730	3178	84.9929	90.8157	91.1545	95.9581	84.67	105.046	46.092	39.3309	57.0525	73.3131	67.0657	84.0784
orf19.2460		Protein of unknown function; substrate for Kex2 processing in vitro; repressed by alpha pheromone in SpiderM medium; Spider biofilm induced; Bcr1-repressed in a/a RPMI biofilms	781	1097	1067	720	888	821	395	220	461	307	366	741	29.0536	36.7603	36.7174	34.7215	31.8201	38.8122	19.8673	13.8404	23.5478	20.7536	19.2452	26.5911
orf19.2461	PRN4	Protein with similarity to pirins; induced by benomyl treatment; flow model biofilm repressed	2767	3034	2614	1935	2591	1724	2496	1765	1885	1008	1273	1854	83.9219	82.8908	73.3385	76.079	75.6962	66.4478	102.354	90.529	78.5016	55.5565	54.5743	54.2433
orf19.2462	PRN3	Protein similar to pirin; induced by Mnl1 under weak acid stress; Hap43-repressed; Spider biofilm induced	1433	1757	1702	956	1353	977	932	771	914	463	739	1023	45.3916	50.1332	49.8711	39.2559	41.2827	39.3279	39.9153	41.301	39.7536	26.6513	33.0877	31.259
orf19.2463	PRN2	Protein similar to pirin; Hap43p-repressed gene	1005	1191	1057	794	1125	871	826	612	796	471	525	895	34.8742	37.2284	33.9291	35.7171	37.6037	38.409	38.7536	35.9142	37.9273	29.7007	25.7508	29.9592
orf19.2465	POL32	Putative subunit of DNA polymerase delta, involved in chromosomal DNA replication; cell-cycle regulated periodic mRNA expression	1869	2075	2199	1608	1808	1589	1244	1016	1310	1061	1191	2287	55.5694	55.5737	60.48	61.977	51.7804	60.0382	50.0082	51.0854	53.4809	57.3257	50.0532	65.5938
orf19.2467	PRN1	Protein with similarity to pirins; induced by benomyl and in response to alpha pheromone in SpiderM medium; transcript induced by Mnl1 in weak acid stress; rat catheter and Spider biofilm induced	1029	1201	1133	721	977	851	794	575	681	421	532	902	30.9936	32.5854	31.5679	28.152	28.346	32.5734	32.3348	29.2887	28.1646	23.0434	22.6496	26.2079
orf19.2468		Ortholog(s) have trans-aconitate 3-methyltransferase activity and cytosol, nucleus localization	426	561	550	553	417	524	202	119	228	549	229	822	18.1728	21.5576	21.7038	30.5813	17.1352	28.4067	11.6509	8.58492	13.3551	42.5591	13.8083	33.8263
orf19.2469	RAD10	Ortholog of S. cerevisiae Rad10, an endonuclease involved in nucleotide excision repair; mutant is extremely sensitive to UV irradiation; transcript repressed in alkaline conditions	1215	1512	1323	929	1151	1059	672	467	725	579	552	1161	47.4472	53.1876	47.7919	47.0292	43.2963	52.5542	35.4811	30.841	38.8753	41.0885	30.4696	43.7357
orf19.247		Ortholog(s) have endosome localization	650	847	787	567	716	662	383	309	447	319	358	614	37.6813	44.2303	42.2033	42.6101	39.9821	48.7694	30.0196	30.2933	35.5812	33.6055	29.3351	34.336
orf19.2471	GIM5	Putative heterohexameric cochaperone prefoldin complex subunit; macrophage/pseudohyphal-repressed gene and macrophage-induced protein	840	891	856	594	746	578	665	578	617	459	643	807	63.5203	60.6925	59.878	58.2287	54.3391	55.5442	67.9906	73.9159	64.0648	63.0745	68.7286	58.8676
orf19.2472		Ortholog of S. pombe replication termination factor Rtf2; Spider biofilm induced	534	586	617	486	536	542	275	262	326	310	340	619	27.5758	27.2589	29.4735	32.5343	26.662	35.5683	19.2005	22.8805	23.1156	29.0908	24.8176	30.8352
orf19.2472.1		Ortholog of C. parapsilosis CDC317 : CPAR2_107530, Candida tenuis NRRL Y-1498 : CANTEDRAFT_115252, Debaryomyces hansenii CBS767 : DEHA2D02200g and Candida orthopsilosis Co 90-125 : CORT0B08730	400	403	400	337	454	353	555	491	433	328	360	529	48.0079	43.5695	44.4092	52.4325	52.4867	53.84	90.0616	99.6577	71.3579	71.5376	61.0729	61.2461
orf19.2473		Putative RSC chromatin remodeling complex component; decreased transcription is observed upon fluphenazine treatment or in an azole-resistant strain that overexpresses CDR1 and CDR2	3351	3897	3739	2740	3669	2994	2098	1651	2074	1768	2455	3536	63.0163	66.0135	65.0419	66.7954	66.4609	71.5496	53.343	52.5051	53.5535	60.4182	65.2564	64.1446
orf19.2474	PRC3	Putative carboxypeptidase Y precursor; transcript regulated by Nrg1 and Mig1; regulated by Gcn2 and Gcn4	2242	2711	2450	2992	3438	3078	2581	1864	2240	3704	3279	4808	46.4821	50.6295	46.9868	80.4136	68.6588	81.0953	72.3489	65.3541	63.7674	139.55	96.0914	96.1577
orf19.2475	PGA26	GPI-anchored adhesin-like protein of the cell wall; role in cell wall integrity; required for normal virulence; induced in high iron and during cell wall regeneration; Hap43-repressed	570	587	549	310	469	338	615	433	486	144	230	331	27.1816	25.2152	24.2177	19.1637	21.5434	20.4831	39.6524	34.9193	31.8228	12.4787	15.5032	15.2264
orf19.2476		Ortholog(s) have histone demethylase activity (H3-trimethyl-K4 specific) activity	4940	5851	5687	4044	5251	4191	2963	2392	3254	2342	2906	4663	37.3057	39.8018	39.7275	39.5892	38.1971	40.2201	30.2533	30.5482	33.7417	32.1397	31.0196	33.969
orf19.2478		Ortholog of C. parapsilosis CDC317 : CPAR2_107480, Candida tenuis NRRL Y-1498 : CANTEDRAFT_94695, Debaryomyces hansenii CBS767 : DEHA2D02288g and Candida dubliniensis CD36 : CD36_05410	408	577	591	412	534	460	259	232	315	245	294	545	12.7692	16.2668	17.11	16.7154	16.0985	18.2952	10.9596	12.2791	13.5368	13.934	13.006	16.4539
orf19.2478.1		60S ribosomal protein L7; snoRNA snR39b encoded within the 2nd intron	16718	16610	15380	5573	8189	4819	12990	11652	9721	7594	14370	12706	731.463	654.639	622.479	316.093	345.128	267.943	768.442	862.155	584.01	603.791	888.706	536.274
orf19.2479	UGA4	Putative gamma-aminobutyric acid/polyamine permease; nitrogen catabolite repressed gene, induced in absence of preferred N sources; transcriptionally induced upon phagocytosis by macrophage; gene regulation by nitrogen source requires Gat1p	1089	1348	1381	901	1078	943	473	297	588	450	506	1005	23.6915	26.4167	27.7919	25.4101	22.5904	26.0707	13.9129	10.9269	17.5648	17.7903	15.5599	21.0911
orf19.248	APL5	Ortholog of S. cerevisiae and S. pombe Apl5; subunit of the AP-3 adaptor complex involved in Golgi-to-vacuole transport; phosphorylated protein; mutant is viable;	4530	5483	5464	3429	4872	3784	2971	2337	2965	1996	2526	4136	51.7875	56.4637	57.7826	50.8174	53.6506	54.9737	45.9223	45.1817	46.5428	41.4663	40.8181	45.6118
orf19.2480.1	AUT7	Putative autophagosome protein; macrophage/pseudohyphal-repressed; alternatively spliced intron in 5' UTR; Spider biofilm induced	3552	4030	3765	4361	5426	3954	3412	2184	2529	3572	3175	5701	172.957	176.764	169.586	275.277	254.499	244.669	224.63	179.844	169.089	316.071	218.526	267.785
orf19.2481		Protein of unknown function; Spider biofilm induced	658	730	790	479	626	525	226	141	331	235	289	531	34.6169	34.5947	38.4458	32.6674	31.7232	35.0993	16.0755	12.5446	23.9106	22.4666	21.4908	26.948
orf19.2483	RIM1	Putative single-stranded DNA-binding protein; protein level decreases in stationary phase cultures; rat catheter biofilm repressed	1788	1948	1901	1268	1882	1188	2060	1793	1695	778	756	1285	125.085	122.758	123.021	114.994	126.823	105.616	194.849	212.126	162.82	98.9065	74.7571	86.7183
orf19.2484		Has domain(s) with predicted peptidase activity and role in proteolysis	1280	1405	1320	1347	2031	1323	1818	1518	1423	1235	1067	1783	36.5084	36.098	34.827	49.8044	55.7998	47.9534	70.1084	73.2201	55.7299	64.0113	43.017	49.0572
orf19.2485		Ortholog(s) have structural constituent of nuclear pore activity and role in chromosome segregation, mitotic cell cycle spindle assembly checkpoint, nuclear pore complex assembly, protein targeting to nuclear inner membrane	6223	6876	6795	4396	5870	4576	4522	3894	4451	2715	4007	5497	55.4063	55.1467	55.964	50.7381	50.3428	51.7753	54.4357	58.6316	54.4149	43.9275	50.428	47.2122
orf19.2487		Protein with a predicted phosphoribulokinase/uridine kinase domain; Spider biofilm induced	1063	1146	1008	566	899	578	1071	819	912	557	991	1010	51.6964	50.2037	45.3469	35.683	42.1141	35.7217	70.4223	67.3578	60.9008	49.2255	68.123	47.3825
orf19.2488	FAL1	eIF4A subfamily of DEAD-box ATP-dependent RNA helicases; predicted nucleolar protein required for maturation of 18S rRNA; Spider biofilm induced	2562	2946	3150	2100	2602	2493	1866	1422	1983	1525	2601	3128	74.8136	77.4923	85.0887	79.4947	73.1896	92.5126	73.6727	70.2227	79.5106	80.9243	107.358	88.1125
orf19.2489		Putative karyopherin beta; repressed by nitric oxide	13286	13151	12297	5636	7218	4934	9132	7879	8432	6718	13599	11537	148.217	132.156	126.901	81.5067	77.5644	69.9489	137.741	148.646	129.162	136.192	214.44	124.156
[truncated: 5,353 more rows]

## Sheet: S2 Table B
S1 B Table. Gene expression in C. albicans after 2 h of infection
a average expression value across both conditions in CPM (counts per million reads)
[truncated: 6,670 more rows]

## Sheet: S2 Table C
S1 C Table. Gene expression in C. albicans after 6 h of infection
[truncated: 6,671 more rows]
